# Supplementary material for: Habitat heterogeneity and green filamentous algae influence the larval ecology of Anopheles stephensi during the dry season in Eastern Ethiopia
Source: Parasit Vectors. 2025 Nov 14;18:461. doi: 10.1186/s13071-025-07100-7 (PMC12619324; doi:10.1186/s13071-025-07100-7)
Supplement: Supplementary file 1 — Additional file 1: Dataset. [file 13071_2025_7100_MOESM1_ESM.xlsx]

## Sheet: COMBINED
Survey	City	Sector	House	No_hab	ID	Type	Habitat	GPSID	Dimension	Surface	Material	Location	Dips	Cover	Shape	SourceWat	Depth	Turbid	Algae	Mosquito_pres	Ahoph_pres	PH	Sali	TDS	Cond	Temp	SiteID	ele	time	name	Xcoords	Ycoords	Day	Id	Dip	Steph_I-II	Steph_III-IV	StepLarv	Larv_Dip	Steph_pup	Productivity	AedesLarv	Culex_larv	Steph_adult_emerg	Ae_aeg_emerg	Culex_emerg	Other_emerg	Other2_emerg
Dry24	Logiya	NE5	LNE5A	1	LNE5A1	Birka	A	132	3m* 3m	9	Cemented	Outdoor	20	3	P	Tap	150	Turbid	0	0	0	8.7	661	924	1355	36.2	LNE5A1	388.668	2024-03-12 04:00:33	132	40.9867	11.7318			0	0	0	0	0	0	0	0	0	0	0	0	0
Dry24	Logiya	NE5	LNE5B	1	LNE5B1	Construction pit	B	133	4m*3.14	12.56	Cemented	Outdoor	15	4	N	Tap	50	Medium	1	1	1	9.16	768	1013	1016	27.1	LNE5B1	393.778	2024-03-12 04:27:31	133	40.9892	11.7288	2024-03-12	LNE5B1	15	307	3	310	20.6667	1	20.7333	0	0	0	0	0	0
Dry24	Logiya	NE5	LNE5B	2	LNE5B2	Construction pit	B	134	4.6m*3.14	14.444	Plastic sheet	Outdoor	15	4	N	Tap	40	Medium	1	1	1	9.04	685	916	1440	27.2	LNE5B2	392.527	2024-03-12 04:48:36	134	40.9893	11.7288	2024-03-12	LNE5B2	15	14	0	14	0.933333	0	0.933333	0	1	0	0	0	0
Dry24	Logiya	NE5	LNE5C	1	LNE5C1	Construction pit	B	135	9m *3.14	28.26	Plastic sheet	Outdoor	20	4	N	Tap	50	Turbid	1	1	1	9.03	692	924	1387	29.2	LNE5C1	392.376	2024-03-12 04:49:12	135	40.9894	11.7289	2024-03-12	LNE5C1	20	45	0	45	2.25	1	2.3	0	0	0	0	0	0
Dry24	Logiya	NE5	LNE5C	2	LNE5C2	Water puddle from tap	G	136	3m*2m	6		Outdoor	5	4	N	Tap	10	Medium	0	1	1	8.98	636	801	1296	27.3	LNE5C2	392.082	2024-03-12 05:04:51	136	40.9895	11.7289	2024-03-12	LNE5C2	5	3	0	3	0.6	0	0.6	0	0	0	0	0	0
Dry24	Logiya	NE5	LNE5D	1	LNE5D1	Construction pit	B	137	6.4m* 3.14	20.096	Plastic sheet	Outdoor	20	4	N	Tap	40	Turbid	1	1	1	8.99	684	917	1401	27.5	LNE5D1	392.371	2024-03-12 05:09:29	137	40.9897	11.7291	2024-03-12	LNE5D1	20	900	10	910	45.5	0	45.5	0	0	146	0	0	0
Dry24	Logiya	NE5	LNE5D	2	LNE5D2	Water puddle from tap	G	138	5m* 2m	10		Outdoor	5	4	N	Tap	10	Clean	0	1	1	8.67	805	1074	1577	27	LNE5D2	395.592	2024-03-12 05:24:27	138	40.9897	11.7291	2024-03-12	LNE5D2	5	34	1	35	7	0	7	0	0	8	0	0	0
Dry24	Logiya	NE5	LNE5E	1	LNE5E1	Construction pit (Residence)	B	139	2m*2.5m	5	Plastic sheet	Outdoor	10	4	N	Tap	30	Clean	0	1	1	8.6	494	670	1023	27.9	LNE5E1	394.15	2024-03-12 05:32:24	139	40.991	11.7295	2024-03-12	LNE5E1	10	3	0	3	0.3	0	0.3	0	0	0	0	0	0
Dry24	Logiya	NE5	LNE5F	1	LNE5F1	Construction pit (Residence)	B	140	2m*3m	6	Plastic sheet	Outdoor	20	4	N	Tap	25	Turbid	1	1	1	8.5	492	669	1002	29.2	LNE5F1	392.985	2024-03-12 05:50:50	140	40.9913	11.7296	2024-03-12	LNE5F1	20	21	3	24	1.2	16	2	0	0	0	0	0	0
Dry24	Logiya	NE6	LNE6A	1	LNE6A1	Construction pit (Resid)	B	141	5m *6m	30	Plastic sheet	Outdoor	20	4	N	Tap	70	Medium	0	1	1	8.41	478	653	984	30.6	LNE6A1	391.62	2024-03-12 06:11:01	141	40.9948	11.7253	2024-03-12	LNE6A1	20	14	2	16	0.8	0	0.8	0	0	10	0	0	0
Dry24	Logiya	NE6	LNE6B	1	LNE6B1	Water tank	C	142	1000 L	1000 L	Plastic	Outdoor	10	2	N	Tap	120	Clean	0	1	1	8.69	470	643	973	30.5	LNE6B1	389.461	2024-03-12 06:29:48	142	40.9943	11.725	2024-03-12	LNE6B1	15	70	3	73	4.86667	1	4.93333	0	0	1	0	0	0
Dry24	Logiya	NE6	LNE6B	2	LNE6B2	Water puddle from tap	G	143	3.12m * 3.15 m	9.828		Outdoor	10	4	P	Tap	10	Clean	1	0	0	8.88	486	657	989	35.6	LNE6B2	389.171	2024-03-12 06:35:38	143	40.9942	11.7251			0	0	0	0	0	0	0	0	0	0	0	0	0
Dry24	Logiya	NE6	LNE6C	1	LNE6C1	Construction pit	B	144	3 m*2.5m	7.5	Plastic sheet	Outdoor	20	4	N	Tap	50	Clean	0	1	1	8.74	455	631	937	29	LNE6C1	393.634	2024-03-12 06:46:47	144	40.9939	11.7253	2024-03-12	LNE6C1	20	95	0	95	4.75	1	4.8	0	0	1	0	0	0
Dry24	Logiya	NE6	LNE6D	1	LNE6D1	Construction pit	B	145	4m*4m	16	Plastic sheet	Outdoor	10	4	N	Tap	60	Clean	0	0	0	8.5	505	694	1033	33.3	LNE6D1	401.845	2024-03-12 06:56:52	145	40.9933	11.7251			0	0	0	0	0	0	0	0	0	0	0	0	0
Dry24	Logiya	NE6	LNE6E	1	LNE6E1	Water puddle from tap	G	146	3m* 5m	15		Outdoor	20	4	P	Tap	40	Turbid	1	1	1	9.23	685	923	1385	33.3	LNE6E1	397.931	2024-03-12 07:11:05	146	40.9922	11.726	2024-03-12	LNE6E1	20	28	7	35	1.75	0	1.75	0	0	0	0	0	One An. gambiae s.l.
Dry24	Logiya	NE6	LNE6F	1	LNE6F1	Water tank	C	147	150O L	150O L	Plastic	Outdoor	10	3	P	Tap	100	Clean	0	0	0	8.47	460	630	980	33.7	LNE6F1	391.68	2024-03-12 07:25:44	147	40.9916	11.7266			0	0	0	0	0	0	0	0	0	0	0	0	0
Dry24	Logiya	NE4	LNE4A	1	LNE4A1	Birka (Mosque)	A	148	2m * 2m	=2 * 2	Cemented	Outdoor	10	3	F	Tap	120	Clean	0	0	0	8.12	483	670	1000	32.4	LNE4A1	397.134	2024-03-12 07:40:59	148	40.9901	11.7259			0	0	0	0	0	0	0	0	0	0	0	0	0
Dry24	Logiya	NE4	LNE4B	1	LNE4B1	Water tank	C	149	1000 L	1000 L	Plastic	Outdoor	10	3	P	Tap	100	Clean	0	0	0	8.74	671	909	1354	32	LNE4B1	401.127	2024-03-12 07:50:08	149	40.9893	11.7257			0	0	0	0	0	0	0	0	0	0	0	0	0
Dry24	Logiya	NE4	LNE4C	1	LNE4C1	Tyre	D	150	Medium	Medium		Outdoor	5	2	P	Tap	10	Turbid	0	0	0	8.37	2710	3340	5500	30.1	LNE4C1	399.545	2024-03-12 07:59:19	150	40.9894	11.7253			0	0	0	0	0	0	0	0	0	0	0	0	0
Dry24	Logiya	NE4	LNE4D	1	LNE4D1	Construction pit (Resid)	B	151	5 m*6m	30	Plastic sheet	Outdoor	20	4	N	O-river	80	Turbid	0	1	1	8.98	362	503	791	30.6	LNE4D1	397.474	2024-03-12 08:16:39	151	40.9887	11.7241	2024-03-14	LNE4D1	20	2	0	2	0.1	0	0.1	0	0	0	0	0	0
Dry24	Logiya	NE4	LNE4E	1	LNE4E1	Water tank	C	152	300 L	300 L	Plastic	Outdoor	10	3	F	Tap	120	Clean	0	1	1	8.49	468	641	1001	31.9	LNE4E1	398.1	2024-03-12 08:30:31	152	40.99	11.7245	2024-03-12	LNE4E1	10	2	0	2	0.2	0	0.2	5	0	0	0	0	0
Dry24	Logiya	NE4	LNE4F	1	LNE4F1	Water tank	C	153	400 L	400 L	Plastic	Outdoor	10	3	N	Tap	100	Clean	0	0	0	8.47	534	736	1095	31.4	LNE4F1	394.312	2024-03-12 08:52:58	153	40.9892	11.725			0	0	0	0	0	0	0	0	0	0	0	0	0
Dry24	Logiya	NW2	LNW2A	1	LNW2A1	Barrel	C	154	100 L	100 L	Plastic	Outdoor	10	2	N	Tap	20	Clean	0	0	0	8.05	784	1057	1555	27.8	LNW2A1	396.575	2024-03-13 04:05:42	154	40.9825	11.7303			0	0	0	0	0	0	0	0	0	0	0	0	0
Dry24	Logiya	NW2	LNW2B	1	LNW2B1	Barrel	C	155	100 L	100 L	Plastic	Indoor	5	2	F	Tap	20	Clean	0	0	0	8.96	553	744	1134	28.6	LNW2B1	397.52	2024-03-13 04:23:27	155	40.9825	11.7299			0	0	0	0	0	0	0	0	0	0	0	0	0
Dry24	Logiya	NW2	LNW2C	1	LNW2C1	Barrel	C	156	100 L	100 L	Plastic	Indoor	5	2	F	Tap	20	Clean	0	0	0	8.56	675	917	1374	26.1	LNW2C1	399.037	2024-03-13 04:28:20	156	40.9821	11.73			0	0	0	0	0	0	0	0	0	0	0	0	0
Dry24	Logiya	NW2	LNW2D	1	LNW2D1	Water tank	C	157	2000 L	2000 L	Plastic	Outdoor	10	2	N	Tap	10	Clean	0	1	1	9.44	2760	3380	5100	26	LNW2D1	396.155	2024-03-13 04:32:01	157	40.9822	11.7296	2024-03-13	LNW2D1	10	1	0	1	0.1	0	0.1	0	0	0	0	0	0
Dry24	Logiya	NW2	LNW2E	1	LNW2E1	Tyre	D	158	small	small		Outdoor	5	2	1	Tap	10	Turbid	0	1	1	9.05	951	314	423	25.1	LNW2E1	396.56	2024-03-13 04:51:33	158	40.9818	11.7301	2024-03-13	LNW2E1	5	87	0	87	17.4	7	18.8	99	0	9	52	0	0
Dry24	Logiya	NW2	LNW2E	2	LNW2E2	Tyre	D	159	Small	Small		Outdoor	5	2	1	Tap	10	Turbid	0	1	1	9.2	3500	4280	6920	27.2	LNW2E2	396.422	2024-03-13 04:53:11	159	40.9818	11.7301	2024-03-13	LNW2E2	5	1	0	1	0.2	12	2.6	108	0	0	104	0	0
Dry24	Logiya	NW2	LNW2E	3	LNW2E3	Water tank	C	160	2000L	2000L	Plastic	Outdoor	5	2	1	Tap	20	Clean	0	0	0	8.97	824	1106	1710	26.3	LNW2E3	397.027	2024-03-13 04:58:19	160	40.9818	11.7301			0	0	0	0	0	0	0	0	0	0	0	0	0
Dry24	Logiya	NW2	LNW2F	1	LNW2F1	Water tank	C	161	1000 L	1000 L	Plastic	Outdoor	10	2	P	Tap	30	Clean	0	1	1	9.17	1470	1880	2760	26.5	LNW2F1	398.122	2024-03-13 05:28:12	161	40.9817	11.7306	2024-03-13	LNW2F1	10	190	0	190	19	4	19.4	18	0	92	18	0	0
Dry24	Logiya	NW2	LNW2G	1	LNW2G1	Barrel	C	162	100 L	100 L	Plastic	Outdoor	10	3	F	Tap	150	Clean	0	0	0	8.91	703	944	1420	28.7	LNW2G1	397.031	2024-03-13 05:53:03	162	40.9817	11.7308			0	0	0	0	0	0	0	0	0	0	0	0	0
Dry24	Logiya	NW1	LNW1A	1	LNW1A1	Water tank	C	163	5m *5m	25	Metal	Outdoor	15	3	P	Tap	40	Clean	0	1	1	8.9	584	791	1205	29.1	LNW1A1	400.534	2024-03-13 06:02:07	163	40.9792	11.7284	2024-03-13	LNW1A1	15	20	0	20	1.33333	13	2.2	0	2	14	2	0	0
Dry24	Logiya	NW1	LNW1A	2	LNW1A2	Barrel	C	164	350 L	350 L	Plastic	Outdoor	10	3	F	Tap	150	Clean	0	1	1	8.6	574	779	1165	32.3	LNW1A2	399.345	2024-03-13 06:15:09	164	40.9791	11.7285	2024-03-13	LNW1A2	10	8	0	8	0.8	0	0.8	0	0	0	0	0	0
Dry24	Logiya	NW1	LNW1B	1	LNW1B1	Barrel	C	165	150 L	150 L	Plastic	Outdoor	10	3	P	Tap	70	Clean	0	0	0	8.5	564	756	1158	29.7	LNW1B1	399.884	2024-03-13 06:20:23	165	40.9791	11.7281			0	0	0	0	0	0	0	0	0	0	0	0	0
Dry24	Logiya	NW1	LNW1C	1	LNW1C1	Barrel	C	166	125 L	125 L	Plastic	Indoor	10	3	F	Tap	50	Clean	0	0	0	8.37	584	790	1194	29.2	LNW1C1	400.145	2024-03-13 06:20:27	166	40.9791	11.7281			0	0	0	0	0	0	0	0	0	0	0	0	0
Dry24	Logiya	NW1	LNW1C	2	LNW1C2	Water puddle from tap	G	167	3m *2.5m	7.5	Mud	Outdoor	10	1	P	Tap	20	Turbid	0	0	0	8.17	896	886	1336	31.9	LNW1C2	400.361	2024-03-13 06:40:08	167	40.9791	11.7275			0	0	0	0	0	0	0	0	0	0	0	0	0
Dry24	Logiya	NW1	LNW1D	1	LNW1D1	Barrel	C	168	350 L	350 L	Plastic	Outdoor	10	1	N	Tap	30	Clean	0	0	0	8.59	582	789	1194	30.6	LNW1D1	394.459	2024-03-13 06:48:04	168	40.979	11.7274			0	0	0	0	0	0	0	0	0	0	0	0	0
Dry24	Logiya	NW1	LNW1E	1	LNW1E1	Barrel	C	169	220 L	220 L	Plastic	Outdoor	10	2	P	Tap	100	Clean	0	0	0	8.32	584	795	1186	28.5	LNW1E1	404.219	2024-03-13 06:56:37	169	40.9796	11.7274			0	0	0	0	0	0	0	0	0	0	0	0	0
Dry24	Logiya	NW1	LNW1E	2	LNW1E2	Jerrican	E	170	20 L	20 L	Plastic	Outdoor	5	3	F	Tap	10	Clean	0	0	0	8.9	730	975	1480	26.6	LNW1E2	400.944	2024-03-13 07:02:44	170	40.9795	11.7274			0	0	0	0	0	0	0	0	0	0	0	0	0
Dry24	Logiya	NW1	LNW1F	1	LNW1F1	Overhead Birka	C	171	5000 L	5000 L	Cemented	Outdoor	20	2	P	Tap	100	Clean	0	1	1	8.82	581	789	1208	27.7	LNW1F1	400.694	2024-03-13 07:13:26	171	40.9796	11.7272	2024-03-13	LNW1F1	20	2	0	2	0.1	0	0.1	0	0	0	0	0	0
Dry24	Logiya	NW5	LNW5A	1	LNW5A1	Jerrican	E	172	20 L	20 L	Plastic	Outdoor	5	3	F	Tap	15	Clean	0	0	0	9.03	780	1072	1571	27.8	LNW5A1	395.299	2024-03-13 07:52:04	172	40.9778	11.7341			0	0	0	0	0	0	0	0	0	0	0	0	0
Dry24	Logiya	NW5	LNW5B	1	LNW5B1	Water puddle from tap	G	173	2.5m*3m	7.5		Outdoor	10	4	N	Tap	15	Medium	1	1	1	9.85	1130	951	2150	30.2	LNW5B1	394.713	2024-03-13 08:06:57	173	40.9781	11.733	2024-03-13	LNW5B1	10	30	0	30	3	2	3.2	0	0	4	0	0	6 An. gambiae sl.l.
Dry24	Logiya	NW5	LNW5C	1	LNW5C1	Water tank	C	174	1000 L	1000 L	Plastic	Outdoor	10	3	N	Tap	80	Clean	0	1	1	8.95	824	986	1694	31.2	LNW5C1	387.833	2024-03-13 08:21:15	174	40.9788	11.735	2024-03-13	LNW5C1	10	8	0	8	0.8	0	0.8	0	0	5	0	0	0
Dry24	Logiya	NW5	LNW5C	2	LNW5C2	Barrel	C	175	50 L	50 L	Plastic	Outdoor	5	1	N	Tap	60	Clean	1	1	1	8.18	943	1253	1880	31.9	LNW5C2	389.264	2024-03-13 08:28:11	175	40.9788	11.735	2024-03-13	LNW5C2	5	10	0	10	2	0	2	0	0	6	0	0	0
Dry24	Logiya	NW5	LNW5D	1	LNW5D1	Construction pit	B	176	3.5m* 3m	10.5	Plastic sheet	Outdoor	20	4	N	O-river	30	Medium	1	1	1	9.95	1000	951	2220	29.3	LNW5D1	387.556	2024-03-13 08:35:53	176	40.9793	11.734	2024-03-13	LNW5D1	20	26	2	28	1.4	11	1.95	0	0	15	0	0	One An.gambiae sl.l.
Dry24	Logiya	NW5	LNW5D	2	LNW5D2	Barrel	C	177	400 L	400 L	Plastic	Outdoor	10	4	N	Tap	100	Clean	0	0	0	8.63	814	1080	1622	38	LNW5D2	388.174	2024-03-13 08:51:16	177	40.9792	11.734			0	0	0	0	0	0	0	0	0	0	0	0	0
Dry24	Logiya	NW5	LNW5E	1	LNW5E1	Water tank	C	178	1000 L	1000 L	Plastic	Outdoor	10	3	N	Tap	40	Clean	0	1	1	8.94	826	1082	1635	31.1	LNW5E1	388.32	2024-03-13 09:03:17	178	40.9806	11.7346	2024-03-13	LNW5E1	10	5	0	5	0.5	0	0.5	0	0	2	0	0	0
Dry24	Logiya	NW5	LNW5F	1	LNW5F1	Water puddle from tap	G	179	3m*2m	6		Outdoor	10	4	N	Tap	5	Medium	1	1	1	10.29	900	1160	1682	33.3	LNW5F1	388.171	2024-03-13 09:09:01	179	40.9804	11.7345	2024-03-13	LNW5F1	10	1	1	2	0.2	0	0.2	0	0	1	0	0	0
Dry24	Logiya	NW5	LNW5G	1	LNW5G1	Water puddle from tap	G	180	8.88 m *9m	79.92		Outdoor	20	4	N	Tap	50	Turbid	0	0	0	9.6	935	1143	1775	31.1	LNW5G1	385.022	2024-03-13 09:23:48	180	40.9819	11.7347			0	0	0	0	0	0	0	0	0	0	0	0	0
Dry24	Logiya	NE1	LNE1A	1	LNE1A1	Barrel	C	181	100 L	100 L	Plastic	Outdoor	10	2	P	Tap	100	Clean	0	0	0	7.06	670	930	1360	29.7	LNE1A1		2024-03-14 04:12:15	181	40.982	11.7351			0	0	0	0	0	0	0	0	0	0	0	0	0
Dry24	Logiya	NE1	LNE1B	1	LNE1B1	Barrel	C	182	400 L	400 L	Plastic	Outdoor	10	3	F	Tap	140	Clean	0	1	0	9.06	658	860	1350	29.2	LNE1B1	393.161	2024-03-14 04:34:31	182	40.9818	11.7258	2024-03-14	LNE1B1	10	0	0	0	0	0	0	2	0	0	2	0	0
Dry24	Logiya	NE1	LNE1C	1	LNE1C1	Water tank	C	183	100 L	100 L	Cemented	Outdoor	10	2	P	Tap	100	Clean	0	1	1	7.06	667	900	1356	29.2	LNE1C1	395.297	2024-03-14 04:49:45	183	40.9817	11.7257	2024-03-14	LNE1C1	10	26	0	26	2.6	0	2.6	2	2	10	0	0	0
Dry24	Logiya	NE1	LNE1C	2	LNE1C2	Water tank	C	184	100 L	100 L	Cemented	Outdoor	10	2	P	Tap	100	Clean	0	1	1	7.06	630	879	1337	29.3	LNE1C2	393.332	2024-03-14 04:57:54	184	40.9817	11.7257	2024-03-14	LNE1C2	10	13	0	13	1.3	0	1.3	7	0	1	5	0	0
Dry24	Logiya	NE1	LNE1C	3	LNE1C3	Overhead tank	C	185	200 L	200 L	Cemented	Outdoor	10	2	P	Tap	200	Clean	0	0	0	8.55	670	901	1370	31.3	LNE1C3	392.49	2024-03-14 05:01:58	185	40.9817	11.7257			0	0	0	0	0	0	0	0	0	0	0	0	0
Dry24	Logiya	NE1	LNE1D	1	LNE1D1	Water tank	C	186	1000 L	1000 L	Plastic	Outdoor	10	2	N	Tap	100	Clean	0	0	0	8.79	667	603	1350	29.8	LNE1D1	393.02	2024-03-14 05:07:52	186	40.9814	11.7256			0	0	0	0	0	0	0	0	0	0	0	0	0
Dry24	Logiya	NE1	LNE1E	1	LNE1E1	Barrel	C	187	150 L	150 L	Plastic	Outdoor	10	4	F	Tap	10	Clean	0	0	0	8.83	580	786	1167	26.7	LNE1E1	395.03	2024-03-14 05:18:16	187	40.9811	11.7251			0	0	0	0	0	0	0	0	0	0	0	0	0
Dry24	Logiya	NE1	LNE1F	1	LNE1F1	Water tank	C	188	1000 L	1000 L	Plastic	Outdoor	10	3	P	Tap	20	Clean	0	0	0	7.07	552	753	1109	27.3	LNE1F1	394.179	2024-03-14 05:29:49	188	40.98	11.7249			0	0	0	0	0	0	0	0	0	0	0	0	0
Dry24	Logiya	NE1	LNE1F	2	LNE1F2	Water puddle from tap	G	189	2.2 m*2.2	4.84		Outdoor	5	4	P	Tap	5	Clean	1	1	1	8.81	685	951	1500	25.7	LNE1F2	393.495	2024-03-14 05:34:36	189	40.9798	11.7249	2024-03-14	LNE1F2	5	30	0	30	6	0	6	0	5	0	0	0	0
Dry24	Logiya	NE1	LNE1F	3	LNE1F3	Water puddle from tap	G	190	5 m*2m	10		Outdoor	10	4	P	Tap	5	Clean	0	1	1	8.62	772	1016	1480	25.6	LNE1F3	393.152	2024-03-14 05:40:15	190	40.9798	11.7249	2024-03-14	LNE1F3	10	20	2	22	2.2	2	2.4	0	27/5	6	0	3	0
Dry24	Logiya	SE1	LSE1A	1	LSE1A1	Water tank	C	191	1000 L	1000 L	Cemented	Outdoor	20	4	P	Tap	80	Clean	0	1	1	8.6	597	814	1209	26.8	LSE1A1	401.019	2024-03-14 06:00:07	191	40.9793	11.7249	2024-03-14	LSE1A1	20	46	0	46	2.3	10	2.8	0	9	32	0	10	0
Dry24	Logiya	SE1	LSE1A	2	LSE1A2	Water tank	C	192	1000 L	1000 L	Cemented	Outdoor	10	4	P	Tap	30	Clean	0	1	1	8.06	589	663	1004	29.7	LSE1A2	398.079	2024-03-14 06:03:14	192	40.9793	11.7249	2024-03-14	LSE1A2	10	19	1	20	2	12	3.2	0	4	9	0	1	0
Dry24	Logiya	SE1	LSE1B	1	LSE1B1	Barrel	C	193	200 L	200 L	Plastic	Outdoor	10	2	N	Tap	50	Clean	0	0	0	8.63	550	778	1148	28.4	LSE1B1	397.436	2024-03-14 06:13:18	193	40.979	11.7245			0	0	0	0	0	0	0	0	0	0	0	0	0
Dry24	Logiya	SE1	LSE1C	1	LSE1C1	Barrel	C	194	400 L	400 L	Plastic	Outdoor	10	3	P	Tap	170	Clean	0	1	0	8.6	565	740	1188	27.7	LSE1C1	391.278	2024-03-14 06:33:14	194	40.9791	11.7239	2024-03-14	LSE1C1	10	0	0	0	0	0	0	1	1	0	1	0	0
Dry24	Logiya	SE1	LSE1C	2	LSE1C2	Tyre	D	195	small	small		Outdoor	5	3	N	Tap	10	Turbid	0	0	0	9.4	1070	1220	194	26.1	LSE1C2	395.178	2024-03-14 06:55:18	195	40.9792	11.724			0	0	0	0	0	0	0	0	0	0	0	0	0
Dry24	Logiya	SE1	LSE1D	1	LSE1D1	Barrel	C	196	150 L	150 L	Plastic	Outdoor	15	1	N	Tap	20	Clean	0	1	0	8.65	580	778	1186	30.1	LSE1D1	400.334	2024-03-14 07:05:13	196	40.9781	11.7229	2024-03-14	LSE1D1	15	0	0	0	0	0	0	11	0	0	6	0	0
Dry24	Logiya	SE1	LSE1D	2	LSE1D2	Barrel	C	197	150 L	150 L	Plastic	Outdoor	10	1	N	Tap	10	Clean	0	0	0	8.7	587	801	1205	30.4	LSE1D2		2024-03-14 07:17:02	197	40.9781	11.723			0	0	0	0	0	0	0	0	0	0	0	0	0
Dry24	Logiya	SE1	LSE1D	3	LSE1D3	Jerrican	E	198	150 L	150 L	Plastic	Outdoor	5	3	N	Tap	4	Clean	1	0	0	9.5	768	1020	1400	33.9	LSE1D3	406.1	2024-03-14 07:20:23	198	40.9781	11.723			0	0	0	0	0	0	0	0	0	0	0	0	0
Dry24	Logiya	SE1	LSE1E	1	LSE1E1	Water tank	C	199	200 L	200 L	Plastic	Outdoor	10	3	N	Tap	140	Clean	0	0	0	8.52	555	759	1129	32.2	LSE1E1	406.217	2024-03-14 07:28:45	199	40.9786	11.7226			0	0	0	0	0	0	0	0	0	0	0	0	0
Dry24	Logiya	NE2	LNE2A	1	LNE2A1	Barrel	C	200	200 L	200 L	Plastic	Outdoor	10	2	P	Tap	150	Clean	0	0	0	8.31	510	900	722	31.9	LNE2A1	392.458	2024-03-14 08:08:00	200	40.9834	11.7207			0	0	0	0	0	0	0	0	0	0	0	0	0
Dry24	Logiya	NE2	LNE2B	1	LNE2B1	Barrel	C	201	201 L	201 L	Metal	Outdoor	10	2	P	Tap	150	Clean	0	0	0	7.05	548	746	1083	31.2	LNE2B1	389.506	2024-03-14 08:25:33	201	40.9842	11.7218			0	0	0	0	0	0	0	0	0	0	0	0	0
Dry24	Logiya	NE2	LNE2C	1	LNE2C1	Water puddle from tap	G	202	3m *2m	6		Outdoor	10	4	N	Tap	5	Medium	0	1	1	8.7	545	761	1120	33.2	LNE2C1	395.918	2024-03-14 08:34:28	202	40.9839	11.7216	2024-03-14	LNE2C1	10	74	33	107	10.7	18	12.5	0	0	23	0	0	6 An. gambiae s.l.
Dry24	Logiya	NE2	LNE2D	1	LNE2D1	Construction Pit (Reside)	B	203	4m* 4.5m	18	Plastic sheet	Outdoor	20	4	N	Tap	50	Medium	0	0	0	7.05	551	753	1120	32.1	LNE2D1	392.7	2024-03-14 08:52:35	203	40.9836	11.7231			0	0	0	0	0	0	0	0	0	0	0	0	0
Dry24	Logiya	NE2	LNE2E	1	LNE2E1	Barrel	C	204	400 L	400 L	Plastic	Outdoor	10	3	F	Tap	180	Clean	0	0	0	8.35	546	746	1105	34.2	LNE2E1	392.475	2024-03-14 09:20:33	204	40.9836	11.7217			0	0	0	0	0	0	0	0	0	0	0	0	0
Dry24	Logiya	SW3	LSW3A	1	LSW3A1	Water tank	C	205	3000 L	3000 L	Plastic	Outdoor	10	3	P	Tap	50	Clean	0	0	0	9.21	379	517	785	28.8	LSW3A1	411.915	2024-03-15 03:44:08	205	40.9589	11.7171			0	0	0	0	0	0	0	0	0	0	0	0	0
Dry24	Logiya	SW3	LSW3A	2	LSW3A2	tub	H	206	5m*0.3 m	1.5	Plastic	Outdoor	10	4	N	Tap	20	Clean	0	0	0	9.16	361	500	759	23.2	LSW3A2	409.189	2024-03-15 03:46:15	206	40.9589	11.7171			0	0	0	0	0	0	0	0	0	0	0	0	0
Dry24	Logiya	SW3	LSW3B	1	LSW3B1	Const. Pit	B	207	5 m*6 m	30	Plastic sheet	Outdoor	20	4	N	O-river	60	Medium	0	1	1	9.05	374	517	820	25	LSW3B1	413.211	2024-03-15 03:56:59	207	40.9595	11.7173	2024-03-15	LSW3B1	20	37	0	37	1.85	3	2	0	0	16	0	0	0
Dry24	Logiya	SW3	LSW3B	2	LSW3B2	Const Pit	B	208	4m* 4m	16	Plastic sheet	Outdoor	20	4	N	O-river	50	Medium	0	1	1	9.05	381	522	805	26.6	LSW3B2	408.617	2024-03-15 04:09:42	208	40.9596	11.717	2024-03-15	LSW3B2	20	23	1	24	1.2	1	1.25	0	0	13	0	0	One An. gambiae s.l.
Dry24	Logiya	SW3	LSW3C	1	LSW3C1	Const Pit	B	209	3.5m *3 m	10.5	Plastic sheet	Outdoor	15	4	N	O-river	10	Clean	1	1	1	9.13	707	951	1562	22.7	LSW3C1	404.779	2024-03-15 04:23:16	209	40.9589	11.7182	2024-03-15	LSW3C1	15	122	1	123	8.2	8	8.73333	0	0	4	0	0	2 A. gambiae s.l.
Dry24	Logiya	SW3	LSW3D	1	LSW3D1	Birka (Residence)	A	210	2.5 m*2.5m	6.25	Cemented	Outdoor	15	3	N	Tap	40	Clean	0	1	1	8.99	1100	1500	2200	25.2	LSW3D1	405.574	2024-03-15 04:36:48	210	40.9589	11.7187	2024-03-15	LSW3D1	15	5	0	5	0.333333	2	0.466667	0	0	1	0	0	0
Dry24	Logiya	SW3	LSW3E	1	LSW3E1	Construction Pit	B	211	4m*3m	12	Plastic sheet	Outdoor	20	4	N	O-river	40	Medium	0	1	1	9.03	395	540	852	24.3	LSW3E1	407.978	2024-03-15 04:50:13	211	40.9582	11.7189	2024-03-15	LSW3E1	20	18	0	18	0.9	0	0.9	0	0	10	0	0	0
Dry24	Logiya	SW3	LSW3F	1	LSW3F1	Birka (Residence)	A	212	3m*3m	9	Cemented	Outdoor	20	3	P	O-river	80	Clean	0	1	1	8	415	513	850	26.9	LSW3F1	407.014	2024-03-15 05:04:40	212	40.9575	11.7182	2024-03-15	LSW3F1	20	7	2	9	0.45	2	0.55	0	3	8	0	1	0
Dry24	Logiya	SW2	LSW2A	1	LSW2A1	Birka (Residence)	A	213	3m*3m	9	Cemented	Outdoor	20	4	N	O-river	50	Medium	0	1	1	8.99	360	490	778	26.6	LSW2A1	412.024	2024-03-15 05:28:04	213	40.959	11.7227	2024-03-15	LSW2A1	20	19	0	19	0.95	0	0.95	0	0	23	0	0	0
Dry24	Logiya	SW2	LSW2B	1	LSW2B1	Birka (Residence)	A	214	3.5m *3.5 m	12.25	Cemented	Outdoor	20	4	N	Tap	30	Clean	0	1	1	8.95	550	771	1144	28	LSW2B1	412.828	2024-03-15 05:44:42	214	40.9588	11.7231	2024-03-15	LSW2B1	20	37	4	41	2.05	7	2.4	0	0	2	0	0	3 An. gambiae sl.l
Dry24	Logiya	SW2	LSW2C	1	LSW2C1	Const. Pit	B	215	4 m *4.5 m	18	Plastic sheet	Outdoor	20	4	N	O-river	50	Medium	0	0	0	9.04	344	490	700	26.9	LSW2C1	413.285	2024-03-15 06:08:35	215	40.9596	11.7253			0	0	0	0	0	0	0	0	0	0	0	0	0
Dry24	Logiya	SW2	LSW2D	1	LSW2D1	Const. Pit (resis	B	216	4 m *4.5 m	18	Plastic sheet	Outdoor	20	4	N	O-river	50	Medium	1	1	1	9.07	544	785	1160	27.9	LSW2D1	414.542	2024-03-15 06:20:26	216	40.9584	11.7248	2024-03-15	LSW2D1	20	6	0	6	0.3	0	0.3	0	0	0	0	0	0
Dry24	Logiya	SW2	LSW2E	1	LSW2E1	Birka (Residence)	A	217	4m*3.5m	14	Cemented	Outdoor	20	3	N	Tap	150	Clean	0	1	1	7.06	480	770	1190	27.4	LSW2E1	416.281	2024-03-15 06:39:31	217	40.9577	11.7246	2024-03-15	LSW2E1	20	2	0	2	0.1	0	0.1	0	0	0	0	0	0
Dry24	Logiya	SW4	LSW4A	1	LSW4A1	Const. Pit (Reside)	B	218	3.5m*3m	10.5	Plastic sheet	Outdoor	20	4	N	O-river	50	Medium	0	0	0	9	366	507	750	28.7	LSW4A1	408.882	2024-03-15 07:26:09	218	40.9527	11.7176			0	0	0	0	0	0	0	0	0	0	0	0	0
Dry24	Logiya	SW4	LSW4B	1	LSW4B1	Const. Pit	B	219	4m*3.5m	14	Plastic sheet	Outdoor	20	4	N	O-river	40	Medium	1	1	1	9.3	376	515	760	28.1	LSW4B1	408.444	2024-03-15 07:38:15	219	40.9518	11.7185	2024-03-15	LSW4B1	20	7	3	10	0.5	3	0.65	0	0	4	0	0	0
Dry24	Logiya	SW4	LSW4C	1	LSW4C1	Const. Pit	B	220	4.5m*5 m	22.5	Plastic sheet	Outdoor	20	4	N	O-river	30	Medium	0	1	1	8.99	512	709	1050	30.2	LSW4C1	405.448	2024-03-15 08:01:10	220	40.9515	11.7148	2024-03-15	LSW4C1	20	6	0	6	0.3	1	0.35	0	0	1	0	0	0
Dry24	Logiya	SW4	LSW4D	1	LSW4D1	Water tank	C	221	1000 L	1000 L	Plastic sheet	Outdoor	10	3	N	Tap	40	Clean	0	0	0	7.06	610	856	1290	30.4	LSW4D1	405.643	2024-03-15 08:19:06	221	40.955	11.7141			0	0	0	0	0	0	0	0	0	0	0	0	0
Dry24	Logiya	SW4	LSW4E	1	LSW4E1	Const . Pit	B	222	3 m*3.5m	10.5	Plastic sheet	Outdoor	20	4	N	O-river	40	Medium	0	1	1	7.06	400	552	824	29.3	LSW4E1	398.244	2024-03-16 03:43:09	222	40.9648	11.7138	2024-03-15	LSW4E1	20	17	0	17	0.85	1	0.9	0	0	4	0	0	0
Dry24	Logiya	SE4	LSE4A	1	LSE4A1	Barrel	C	223	400 L	400 L	Plastic	Outdoor	10	3	F	tap	20	Clean	0	0	0	7.42	494	674	1009	26.7	LSE4A1	395.304	2024-03-16 03:45:24	223	40.9648	11.7138			0	0	0	0	0	0	0	0	0	0	0	0	0
Dry24	Logiya	SE4	LSE4B	1	LSE4B1	Const. Pit (Reside)	B	224	4m * 4.5m	18	Plastic sheet	Outdoor	20	4	N	O-river	40	Medium	1	1	1	7.4	560	791	1174	25.3	LSE4B1	397.423	2024-03-16 04:03:07	224	40.9642	11.7134	2024-03-16	LSE4B1	20	18	1	19	0.95	0	0.95	0	0	7	0	0	0
Dry24	Logiya	SE4	LSE4C	1	LSE4C1	Birka (Residence)	A	225	4m * 4.5m	18	Cemented	Outdoor	20	3	N	Tap	150	Clean	1	0	0	7.25	355	494	678	25	LSE4C1	394.75	2024-03-16 04:11:25	225	40.9645	11.7124			0	0	0	0	0	0	0	0	0	0	0	0	0
Dry24	Logiya	SE4	LSE4D	1	LSE4D1	Birka (Residence)	A	226	4m * 3.5m	14	Cemented	Outdoor	20	3	N	Tap	150	Clean	0	0	0	7.04	695	930	26.5	26.5	LSE4D1	396.459	2024-03-16 04:25:43	226	40.965	11.7126			0	0	0	0	0	0	0	0	0	0	0	0	0
Dry24	Logiya	SE4	LSE4E	1	LSE4E1	Birka	A	227	4m * 4m	16	Cemented	Outdoor	20	4	N	O-river	30	Medium	0	1	1	7.05	565	781	1163	20.9	LSE4E1	392.716	2024-03-16 04:49:13	227	40.9651	11.7144	2024-03-16	LSE4E1	20	21	0	21	1.05	5	1.3	0	0	4	0	0	0
Dry24	Logiya	SE3	LSE3A	1	LSE3A1	Jerrican	E	228	20 L	20 L	Plastic	Outdoor	5	3	N	Tap	20	Clean	0	0	0	7.05	474	655	1000	25.3	LSE3A1	402.982	2024-03-16 05:14:18	228	40.9657	11.7162			0	0	0	0	0	0	0	0	0	0	0	0	0
Dry24	Logiya	SE3	LSE3B	1	LSE3B1	Cemented	A	229	2.5m *2.5 m	6.25	Cemented	Outdoor	20	3	P	Tap	125	Clean	0	0	0	7.05	310	435	664	28.6	LSE3B1	399.923	2024-03-16 05:25:34	229	40.9667	11.7167			0	0	0	0	0	0	0	0	0	0	0	0	0
Dry24	Logiya	SE3	LSE3C	1	LSE3C1	Water tank	C	230	1000 L	1000 L	Plastic	Outdoor	15	2	P	Tap	50	Clean	0	1	1	7.06	580	774	1180	27.1	LSE3C1	398.99	2024-03-16 05:43:36	230	40.967	11.7163	2024-03-16	LSE3C1	15	187	0	187	12.4667	6	12.8667	0	25	15	0	4	0
Dry24	Logiya	SE3	LSE3D	1	LSE3D1	Barrel	C	231	200 L	200 L	Plastic	Outdoor	10	4	P	Tap	10	Clean	0	1	1	7.16	745	1035	1460	25.8	LSE3D1	394.473	2024-03-16 06:01:56	231	40.9665	11.7153	2024-03-16	LSE3D1	10	14	0	14	1.4	21	3.5	38	0	2	31	0	0
Dry24	Logiya	SE3	LSE3D	2	LSE3D2	Water tank	C	232	1000 L	1000 L	Plastic	Outdoor	10	4	P	Tap	70	Clean	0	1	1	7.6	441	536	903	27.7	LSE3D2	398.519	2024-03-16 06:37:48	232	40.9645	11.7161	2024-03-16	LSE3D2	10	14	1	15	1.5	3	1.8	0	0	1	0	0	0
Dry24	Logiya	SE3	LSE3E	1	LSE3E1	Const. Pit (Reside)	B	233	4m*4m	16	Plastic sheet	Outdoor	20	4	N	O-river	50	Medium	0	1	1	7.56	362	513	787	25.4	LSE3E1	398.557	2024-03-16 06:39:05	233	40.9643	11.7162	2024-03-16	LSE3E1	20	19	0	19	0.95	0	0.95	0	0	0	0	0	0
Dry24	Logiya	SE5	LSE5A	1	LSE5A1	Birka (Residence)	A	235	2m*2m	4	Cemented	Outdoor	15	4	N	Tap	100	Medium	0	1	1	7.07	430	640	962	27.2	LSE5A1	409.715	2024-03-16 07:44:36	235	40.9702	11.7161	2024-03-16	LSE5A1	15	80	0	80	5.33333	1	5.4	0	10	0	0	0	0
Dry24	Logiya	SE5	LSE5B	1	LSE5B1	Barrel	C	236	400 L	400 L	Plastic	Outdoor	10	3	F	Tap	100	Clean	0	0	0	7.07	320	466	700	29.9	LSE5B1	410.339	2024-03-16 07:45:53	236	40.9704	11.7158			0	0	0	0	0	0	0	0	0	0	0	0	0
Dry24	Logiya	SE5	LSE5C	1	LSE5C1	Barrel	C	237	150 L	150 L	Plastic	Outdoor	10	3	F	Tap	100	Clean	0	0	0	7.07	331	471	665	29.5	LSE5C1	395.721	2024-03-16 08:06:12	237	40.9714	11.7158			0	0	0	0	0	0	0	0	0	0	0	0	0
Dry24	Logiya	SE5	LSE5D	1	LSE5D1	Water tank	C	238	1000 L	1000 L	Plastic	Outdoor	15	3	N	Tap	100	Clean	0	0	0	7.06	335	450	691	29.9	LSE5D1	395.679	2024-03-16 08:23:31	238	40.9709	11.7162			0	0	0	0	0	0	0	0	0	0	0	0	0
Dry24	Logiya	SE5	LSE5E	1	LSE5E1	Barrel	C	239	400 L	400 L	Plastic	Outdoor	10	3	P	Tap	100	Clean	0	0	0	7.06	342	475	712	32.1	LSE5E1	397.47	2024-03-16 08:44:25	239	40.9706	11.7165			0	0	0	0	0	0	0	0	0	0	0	0	0
Dry24	Logiya	SE5	LSE5F	1	LSE5F1	Water puddle from tap	G	240	1.5m*1m	1.5		Outdoor	5	4	P	Tap	10	Medium	1	1	1	7.07	372	520	763	31.8	LSE5F1	397.41	2024-03-16 09:00:22	240	40.9706	11.7165	2024-03-16	LSE5F1	5	9	0	9	1.8	0	1.8	0	0	7	0	0	2 An. gambiae s.l.
Dry24	Logiya	NW3	LNW3A	1	LNW3A1	Water tank	C	241	1000 L	1000 L	Plastic fiber	Outdoor	10	3	N	Tap	100	Clean	0	0	0	7.14	664	880	1371	24.6	LNW3A1	402.668	2024-03-17 03:41:32	241	40.9717	11.7265			0	0	0	0	0	0	0	0	0	0	0	0	0
Dry24	Logiya	NW3	LNW3B	1	LNW3B1	Barrel	C	242	150 L	150 L	Plastic fiber	Outdoor	5	2	N	Tap	5	Medium	0	1	1	7.14	610	890	1350	27.1	LNW3B1	408.094	2024-03-17 04:18:39	242	40.9703	11.7251	2024-03-17	LNW3B1	10	3	0	3	0.3	0	0.3	0	0	1	0	0	0
Dry24	Logiya	NW3	LNW3B	2	LNW3B2	Barrel	C	243	200 L	200 L	Plastic fiber	Outdoor	10	2	N	Tap	50	Clean	0	1	1	7.14	970	1280	1915	24.7	LNW3B2	405.619	2024-03-17 04:22:04	243	40.9704	11.7251	2024-03-17	LNW3B2	10	5	0	5	0.5	0	0.5	0	2	2	0	0	0
Dry24	Logiya	NW3	LNW3C	1	LNW3C1	Water tank	C	244	1000 L	1000 L	Plastic fiber	Outdoor	10	1	P	Tap	10	Clean	0	1	1	7.14	746	995	1420	24.6	LNW3C1	400.673	2024-03-17 04:36:10	244	40.9703	11.7236	2024-03-17	LNW3C1	10	182	0	182	18.2	1	18.3	0	0	68	0	0	0
Dry24	Logiya	NW3	LNW3D	1	LNW3D1	Water tank	C	245	1000 L	1000 L	Plastic fiber	Outdoor	20	3	P	O-river	200	Clean	0	0	0	7.14	850	1130	1700	42.1	LNW3D1	402.071	2024-03-17 04:59:00	245	40.9702	11.7237			0	0	0	0	0	0	0	0	0	0	0	0	0
Dry24	Logiya	NW3	LNW3E	1	LNW3E1	water tank	C	246	2000 L	2000 L	Plastic fiber	Outdoor	10	3	P	Tap	30	Clean	0	1	1	7.13	511	690	1040	26.4	LNW3E1	402.42	2024-03-17 05:12:26	246	40.9697	11.7234	2024-03-17	LNW3E1	10	5	0	5	0.5	0	0.5	0	0	0	0	0	0
Dry24	Logiya	SW1	LSW1A	1	LSW1A1	Birka (Residence)	A	247	2m*2.5m	5	Cemented	Outdoor	20	3	P	Tap	100	Clean	0	1	1	7.13	407	562	900	29.3	LSW1A1	404.815	2024-03-17 05:40:22	247	40.9662	11.7239	2024-03-17	LSW1A1	20	93	0	93	4.65	0	4.65	14	7	37	5	0	0
Dry24	Logiya	SW1	LSW1A	2	LSW1A2	Barrel	C	248	350 L	350 L	Plastic fiber	Outdoor	10	3	F	Tap	180	Clean	0	1	1	7.14	430	589	888	30.3	LSW1A2	405.776	2024-03-17 06:02:41	248	40.9662	11.7239	2024-03-17	LSW1A2	10	0	0	0	0	0	0	2	0	0	2	0	0
Dry24	Logiya	SW1	LSW1B	1	LSW1B1	Barrel	C	249	200 L	200 L	Plastic fiber	Outdoor	10	2	F	Tap	80	Clean	0	0	0	7.14	410	570	870	28.3	LSW1B1	403.934	2024-03-17 06:12:52	249	40.966	11.7233			0	0	0	0	0	0	0	0	0	0	0	0	0
Dry24	Logiya	SW1	LSW1C	1	LSW1C1	Birka (Mosque)	A	250	3.5 m*3.5m	12.25	Cemented	Outdoor	20	3	N	Tap	170	Clean	0	0	0	7.14	425	628	970	31.5	LSW1C1	396.721	2024-03-17 06:32:57	250	40.9664	11.7243			0	0	0	0	0	0	0	0	0	0	0	0	0
Dry24	Logiya	SW1	LSW1D	1	LSW1D1	Barrel	C	251	200 L	200 L	Plastic fiber	Outdoor	10	3	N	O-water truck	170	Clean	0	0	0	7.15	670	901	1316	30.6	LSW1D1	403.751	2024-03-17 06:51:01	251	40.9666	11.7233			0	0	0	0	0	0	0	0	0	0	0	0	0
Dry24	Logiya	SW1	LSW1E	1	LSW1E1	Water tank	C	252	1000 L	1000 L	Plastic fiber	Outdoor	10	3	N	Tap	150	Clean	1	0	0	7.15	440	605	910	31.9	LSW1E1	405.065	2024-03-17 07:10:36	252	40.9653	11.7226			0	0	0	0	0	0	0	0	0	0	0	0	0
Dry24	Logiya	NE3	LNE3A	1	LNE3A1	Barrel	C	253	100 L	100 L	Plastic fiber	Outdoor	10	3	F	Tap	100	Clean	0	0	0	7.12	528	690	1078	29.9	LNE3A1	396.184	2024-03-17 07:55:24	253	40.9862	11.7255			0	0	0	0	0	0	0	0	0	0	0	0	0
Dry24	Logiya	NE3	LNE3B	1	LNE3B1	Bucket	E	254	10 L	10 L	Plastic	Outdoor	5	4	N	O-AC drops	20	Clean	0	0	0	7.15	447	625	941	30.3	LNE3B1	397.186	2024-03-17 08:06:59	254	40.9858	11.7251			0	0	0	0	0	0	0	0	0	0	0	0	0
Dry24	Logiya	NE3	LNE3B	2	LNE3B2	Barrel	C	255	100 L	100 L	Plastic	Outdoor	10	4	N	Tap	100	Clean	0	0	0	7.15	763	1030	1440	29.5	LNE3B2	393.53	2024-03-17 08:10:10	255	40.9858	11.7251			0	0	0	0	0	0	0	0	0	0	0	0	0
Dry24	Logiya	NE3	LNE3C	1	LNE3C1	Overhead tank	C	256	200 L	200 L	Cemented	Outdoor	10	4	N	Tap	60	Clean	0	1	1	7.16	798	1070	1599	29.3	LNE3C1	395.519	2024-03-17 08:23:22	256	40.9859	11.7241	2024-03-17	LNE3C1	10	500	0	500	50	2	50.2	6	132	101	4	13	0
Dry24	Logiya	NE3	LNE3C	2	LNE3C2	Overhead tank	C	257	200 L	200 L	Cemented	Outdoor	10	2	N	Tap	70	Clean	0	1	1	7.15	669	900	1351	30.2	LNE3C2	396.362	2024-03-17 08:30:15	257	40.9858	11.7241	2024-03-17	LNE3C2	10	27	0	27	2.7	0	2.7	0	7	0	0	0	0
Dry24	Logiya	NE3	LNE3D	1	LNE3D1	Water tank	C	258	1000 L	1000 L	Plastic	Outdoor	10	3	F	Tap	120	Clean	1	0	0	7.16	605	845	1291	29.7	LNE3D1	391.515	2024-03-17 08:51:57	258	40.9855	11.7252			0	0	0	0	0	0	0	0	0	0	0	0	0
Dry24	Logiya	NE3	LNE3E	1	LNE3E1	Water puddle from tap	G	259	5m*2m	10		Outdoor	20	4	N	Tap	10	Clean	1	1	1	7.2	700	940	1440	34.8	LNE3E1	401.824	2024-03-17 09:03:08	259	40.9853	11.7252	2024-03-17	LNE3E1	10	23	1	24	2.4	0	2.4	0	1	2	0	0	0
Dry24	Logiya	SE2	LSE2A	1	LSE2A1	Jerrican	E	260	20 L	20 L	Plastic	Outdoor	5	2	N	Tap	10	Clean	1	1	1	7.21	980	1246	1875	22.7	LSE2A1	391.132	2024-03-18 03:39:06	260	40.9768	11.7187	2024-03-18	LSE2A1	5	4	0	4	0.8	0	0.8	7	0	1	3	0	0
Dry24	Logiya	SE2	LSE2A	2	LSE2A2	Tyre	D	261	small	sall		Outdoor	5	2	N	Tap	5	Turbid	0	0	0	6.15	3150	3190	6600	24.4	LSE2A2	404.943	2024-03-18 03:51:24	261	40.9768	11.7187			0	0	0	0	0	0	0	0	0	0	0	0	0
Dry24	Logiya	SE2	LSE2B	1	LSE2B1	water tank	C	262	1000 L	1000 L	Plastic fiber	Outdoor	15	2	P	Tap	50	Clean	1	1	1	8.12	564	754	1167	25.7	LSE2B1	395.378	2024-03-18 04:03:17	262	40.9769	11.7191	2024-03-18	LSE2B1	15	12	0	12	0.8	17	1.93333	1	0	13	1	0	0
Dry24	Logiya	SE2	LSE2B	2	LSE2B2	Jerrican	E	263	25 L	25 L	Plastic fiber	Outdoor	5	4	N	Tap	20	Medium	1	1	1	9.13	880	1188	1750	22.4	LSE2B2	398.61	2024-03-18 04:09:24	263	40.977	11.7188	2024-03-18	LSE2B1	5	0	0	0	0	0	0	1	0	0	1	0	0
Dry24	Logiya	SE2	LSE2C	1	LSE2C1	Const. Pit	B	264	6m*4m	24	Plastic fiber	Outdoor	20	4	N	O-river	50	Clean	0	0	0	8.15	669	890	1355	24.9	LSE2C1	397.564	2024-03-18 04:15:52	264	40.9771	11.7191			0	0	0	0	0	0	0	0	0	0	0	0	0
Dry24	Logiya	SE2	LSE2D	1	LSE2D1	Barrel	C	265	200 L	200 L	Metal	Outdoor	5	4	F	Tap	20	Clean	0	1	1	7.01	705	948	1400	25.6	LSE2D1	393.109	2024-03-18 04:40:23	265	40.9767	11.7184	2024-03-18	LSE2D1	5	30	0	30	6	15	9	64	1	29	64	0	0
Dry24	Logiya	SE2	LSE2E	1	LSE2E1	Barrel	C	266	200 L	200 L	Plastic	Outdoor	10	2	F	Tap	40	Clean	0	1	0	7.01	490	650	1080	25.4	LSE2E1	400.88	2024-03-18 05:14:07	266	40.9769	11.7183	2024-03-18	LSE2E1	10	0	0	0	0	0	0	11	0	0	2	0	0
Dry24	Logiya	NW4	LNW4A	1	LNW4A1	Birka (Residence)	A	267	4m*4m	16	Cemented	Outdoor	20	3	N	Tap	200	Clean	0	1	1	7.2	818	1074	1631	27.1	LNW4A1	401.408	2024-03-18 05:33:23	267	40.9752	11.7296	2024-03-18	LNW4A1	20	53	5	58	2.9	13	3.55	0	0	5	0	0	0
Dry24	Logiya	NW4	LNW4A	2	LNW4A2	Bucket	E	268	5 L	5 L	Plastic	Outdoor	5	4	N	Tap	35	Clean	0	1	1	7.02	707	951	1983	23.9	LNW4A2	399.165	2024-03-18 05:39:46	268	40.9751	11.7296			0	0	0	0	0	0	0	0	0	0	0	0	0
Dry24	Logiya	NW4	LNW4B	1	LNW4B1	Water tank	C	269	1000 L	1000 L	Plastic fiber	Outdoor	10	3	P	Tap	60	Clean	0	0	0	7.01	721	974	1455	28.1	LNW4B1	400.743	2024-03-18 05:58:47	269	40.9742	11.7291			0	0	0	0	0	0	0	0	0	0	0	0	0
Dry24	Logiya	NW4	LNW4C	1	LNW4C1	Barrel	C	270	370 L	370 L	Palastic fiber	Outdoor	10	4	F	Tap	160	Clean	0	0	0	7.1	761	954	1622	24.2	LNW4C1	402.078	2024-03-18 06:25:26	270	40.9721	11.7302			0	0	0	0	0	0	0	0	0	0	0	0	0
Dry24	Logiya	NW4	LNW4D	1	LNW4D1	Const Pit	B	271	4m*4.5m	18	Plastic sheet	Outdoor	5	4	N	O-river	5	Medium	0	1	1	7.01	1540	1970	2950	27.6	LNW4D1	398.145	2024-03-18 06:51:04	271	40.9732	11.731	2024-03-18	LNW4D1	5	1	0	1	0.2	0	0.2	0	0	0	0	0	0
Dry24	Logiya	NW4	LNW4E	1	LNW4E1	Water puddle from tap	G	272	5m*1.5m	7.5		Outdoor	10	4	N	Tap	10	Clean	0	1	1	7.02	1500	2010	2950	23.1	LNW4E1	398.852	2024-03-18 06:58:24	272	40.9716	11.7305	2024-03-18	LNW4E1	10	450	0	450	45	19	46.9	0	0	64	0	0	0
Dry24	Logiya	NW4	LNW4F	1	LNW4F1	Construction pit	B	273	4 m *4.5 m	18	Plastic sheet	Outdoor	20	4	Null	O-river	30	Medium	0	1	1	7.2	2880	2630	3880	27.5	LNW4F1	403.068	2024-03-18 07:07:18	273	40.972	11.731	2024-03-18	LNW4F1	20	272	4	276	13.8	2	13.9	1	0	83	1	0	0
Dry24	Semera	NE4	SNE4A	1	SNE4A1	Birka	A	1	2.5 m * 2.5 m	6.25	Cemented	Outdoor	20	3	P	O-River	150	Clean	0	1	1	8.63	631	852	980	26.8	SNE4A1	410.785	2024-03-07 05:22:04	1	41.0223	11.7941	2024-03-07	SNE4A1	20	2	0	2	0.1	0	0.1	0	0	0	0	0	0	0
Dry24	Semera	NE4	SNE4A	2	SNE4A2	Bucket	E	2	1 L	1 L	Plastic	Outdoor	5	Null	F	T	10 cm	Clean	0	0	0	8.61	887	550	982	27.3		426.71	2024-03-07 05:38:59	2	41.0223	11.7941	2024-03-07		0	0	0	0	0	0	0	0	0	0	0	0	0	0
Dry24	Semera	NE4	SNE4B	1	SNE4B1	Construction Pit	B	3	5 m *5 m	25	Plastic	Outdoor	20	Null	N	O-River	100	Medium	0	1	1	8.76	465	665	1030	28.3	SNE4B1	426.131	2024-03-07 05:55:18	3	41.0223	11.7944	2024-03-07	SNE4B1	20	3	0	3	0.15	0	0.15	0	0	0	0	0	0	0
Dry24	Semera	NE4	SNE4C	1	SNE4C1	Barrel	C	4	300 L	300 L	Plastic	Outdoor	5	3	N	T	100	Clean	0	0	0	8.6	630	850	1272	32.8		426.042	2024-03-07 06:12:22	4	41.0225	11.7947	2024-03-07		0	0	0	0	0	0	0	0	0	0	0	0	0	0
Dry24	Semera	NE4	SNE4D	1	SNE4D1	Birka	A	5	2.5 m * 2.5 m	6.25	Cemented	Outdoor	20	1	N	O-River	160	Medium	0	0	0	8.5	887	544	793	29.1		428.573	2024-03-07 06:28:29	5	41.0225	11.7951	2024-03-07		0	0	0	0	0	0	0	0	0	0	0	0	0	0
Dry24	Semera	NE4	SNE4E	1	SNE4E1	Birka	A	6	2 m* 2 m	4	Cemented	Outdoor	20	1	N	O-River	250	Medium	0	1	1	9.16	425	567	885	28.9	SNE4E01	428.255	2024-03-07 06:35:22	6	41.0226	11.7949	2024-03-07	SNE4E01	20	1	0	1	0.05	0	0.05	0	0	0	0	0	0	0
Dry24	Semera	NE4	SNE4E	2	SNE4E2	Birka	A	7	2.5m * 2.6 m	6.5	Cemented	Outdoor	20	1	N	O-River	200	Medium	1	1	1	9.18	816	1108	1593	27.6	SNE4E2	428.523	2024-03-07 06:42:12	7	41.0228	11.795	2024-03-07	SNE4E2	20	73	7	80	4	6	4.3	0	0	37	0	0	0	0
Dry24	Semera	NE2	SNE2A	1	SNE2A1	Barrel	C	8	200 L	200 L	Plastic	Outdoor	5	3	N	Tap	20	Clean	0	0	0	8.59	625	845	1245	33.2		430.734	2024-03-07 07:22:53	8	41.0178	11.7957	2024-03-07		0	0	0	0	0	0	0	0	0	0	0	0	0	0
Dry24	Semera	NE2	SNE2B	1	SNE2B1	Barrel	C	9	200 L	200 L	Plastic	Outdoor	10	1	F	T	150	Clean	0	1	1	8.6	640	865	1295	30.8	SNE2B1	429.057	2024-03-07 07:36:13	9	41.0176	11.7954	2024-03-07	SNE2B1	10	10	0	10	1	0	1	0	0	1	0	0	0	0
Dry24	Semera	NE2	SNE2C	1	SNE2C1	Barrel	C	10	100 L	100 L	Plastic	Outdoor	10	3	P	T	100	Clean	0	0	0	8.57	610	827	1198	32.7		433.822	2024-03-07 07:53:56	10	41.0172	11.7955	2024-03-07		0	0	0	0	0	0	0	0	0	0	0	0	0	0
Dry24	Semera	NE2	SNE2D	1	SNE2D1	Birka	A	11	2.15 m * 2.5 m	5.375	Cemented	Outdoor	20	1	N	O-River	150	Medium	0	1	1	8.86	350	509	730	29.6	SNE2D1	434.526	2024-03-07 08:09:49	11	41.0181	11.7964	2024-03-07	SNE2D1	20	8	0	8	0.4	0	0.4	0	0	3	0	0	0	0
Dry24	Semera	NE2	SNE2E	1	SNE2E1	Birka	A	12	3m * 3m	9	Cemented	Outdoor	20	1	N	O-River	200	Medium	1	1	1	9.1	707	951	1420	30.1	SNE2E1	431.605	2024-03-07 08:28:54	12	41.0162	11.7964	2024-03-07	SNE2E1	20	405	3	408	20.4	5	20.65	0	0	96	0	0	0	0
Dry24	Semera	NE2	SNE2F	1	SNE2F1	Birka	A	13	1.5 m *2.5 m	3.75	Cemented	Outdoor	20	3	N	O-River	200	Clean	0	1	1	8.8	843	1131	1661	30.8	SNE2F1	432.587	2024-03-07 08:46:40	13	41.0163	11.7959	2024-03-07	SNE2F1	20	1	0	1	0.05	0	0.05	0	0	1	0	0	0	0
Dry24	Semera	NE3	SNE3A	1	SNE3A1	Water tank	C	14	1000 L	1000 L	Plastic	Outdoor	10	3	N	T	150	Clean	0	1	1	8.76	653	889	1175	34.8	SNE3A1	434.348	2024-03-07 13:43:27	14	41.0166	11.7993	2024-03-07	SNE3A1	10	8	0	8	0.8	0	0.8	0	0	0	0	0	0	0
Dry24	Semera	NE3	SNE3A	2	SNE3A2	Barrel	C	15	200 L	200 L	Plastic	Outdoor	10	3	N	T	150	Clean	0	0	0	8.65	635	871	1291	36.4		427.253	2024-03-07 13:52:24	15	41.0166	11.7993	2024-03-08		0	0	0	0	0	0	0	0	0	0	0	0	0	0
Dry24	Semera	NE3	SNE3B	1	SNE3B1	Birka (Cons. Site)	B	16	2.5 m * 3 m	7.5	Cemented	Outdoor	20	4	N	O-River	200	Medium	1	1	1	8.82	464	636	950	31.4	SNE3B1	435.557	2024-03-07 14:01:05	16	41.0165	11.7995	2024-03-08	SNE3B1	20	200	7	207	10.35	55	13.1	0	0	166	0	0	one Anopheles ardensis	0
Dry24	Semera	NE3	SNE3C	1	SNE3C1	Birka	A	17	2 m* 2 m	4	Cemented	Outdoor	20	3	N	O-River	175	Clean	0	1	1	8.61	645	883	1265	30.9	SNE3C1	438.57	2024-03-07 14:17:59	17	41.0159	11.7992	2024-03-08	SNE3C1	20	41	6	47	2.35	3	2.5	0	0	5	0	0	0	0
Dry24	Semera	NE3	SNE3C	2	SNE3C2	Barrel	C	18	420 L	420 L	Plastic	Indoor	3	3	F	T	150	Clean	0	0	0	8.6	638	860	1294	33.6		433.73	2024-03-07 14:26:59	18	41.016	11.7992	2024-03-08		0	0	0	0	0	0	0	0	0	0	0	0	0	0
Dry24	Semera	NE3	SNE3D	1	SNE3D1	Birka (Cons. Site)	B	20	3 m * 3 m	9	Cemented	Outdoor	20	3	N	O-River	150	Clean	0	1	1	8.56	460	643	943	27.8	SNE3D1	436.537	2024-03-07 14:59:05	20	41.0154	11.7995	2024-03-08	SNE3D1	20	2	0	2	0.1	1	0.15	0	0	1	0	0	0	0
Dry24	Semera	NE3	SNE3E	1	SNE3E1	Barrel	C	19	200 L	200 L	Plastic	Outdoor	10	4	N	T	150	Clean	0	1	1	8.86	974	1283	1920	32	SNE3E1	438.545	2024-03-07 14:51:59	19	41.0157	11.8008	2024-03-08	SNE3E1	10	17	0	17	1.7	0	1.7	0	0	14	0	0	0	0
Dry24	Semera	NE3	SNE3E	2	SNE3E2	Water thank	C	21	1000 L	1000 L	Plastic	Outdoor	10	4	N	T	150	Clean	0	0	0	8.65	880	1171	1748	32.4		436.618	2024-03-07 14:59:46	21	41.0154	11.7996	2024-03-08		0	0	0	0	0	0	0	0	0	0	0	0	0	0
Dry24	Semera	NE3	SNE3F	1	SNE3F1	Birka	A	22	3m *3 m	9	Cemented	Outdoor	20	3	N	T	200	Clean	0	1	1	8.77	535	729	1100	30.2	SNE3F1	428.192	2024-03-08 03:55:49	22	41.0129	11.7942	2024-03-08	SNE3F1	20	40	0	40	2	0	2	0	0	All larvae died	0	0	0	0
Dry24	Semera	NE1	SNE1A	1	SNE1A1	Birka	A	23	6 m* 4 m	24	Cemented	Outdoor	20	3	N	O-River	250	Clean	0	1	1	8.58	700	942	1394	27.7	SNE1A1	427.977	2024-03-08 03:55:59	23	41.0129	11.7942	2024-03-08	SNE1A1	20	200	1	201	10.05	9	10.5	0	0	5	38	0	one An. gambiae	0
Dry24	Semera	NE1	SNE1B	1	SNE1B1	Water tank	C	24	1000 L	1000 L	Plastic	Outdoor	10	3	N	T	150	Clean	0	1	1	8.93	684	919	1377	27	SNE1B1	431.405	2024-03-08 04:15:03	24	41.0119	11.7946	2024-03-08	SNE1B1	10	0	0	0	0	1	0.1	0	0	1	0	0	0	0
Dry24	Semera	NE1	SNE1C	1	SNE1C1	Water tank	C	25	2000 L	2000 L	Plastic fiber	Outdoor	10	3	F	T	150	Clean	0	0	0	8.6	648	881	1315	29.5		429.895	2024-03-08 04:29:34	25	41.0121	11.7944	2024-03-08		0	0	0	0	0	0	0	0	0	0	0	0	0	0
Dry24	Semera	NE1	SNE1D	1	SNE1D1	Water tank	C	26	1000 L	1000 L	Plastic fiber	Outdoor	10	3	N	T	150	Clean	1	0	0	9.5	680	625	1363	30.9		431.405	2024-03-08 04:37:17	26	41.0115	11.7949	2024-03-08		0	0	0	0	0	0	0	0	0	0	0	0	0	0
Dry24	Semera	NE1	SNE1E	1	SNE1E1	Birka (Cons. Site)	B	27	2.5 m* 2.5 m	6.25	Cemented	Outdoor	20	2	N	O-River	150	Medium	1	1	1	9.28	707	1022	1520	27.5	SNE1E1	429.896	2024-03-08 04:52:34	27	41.0131	11.794	2024-03-08	SNE1E1	20	200	19	219	10.95	24	12.15	0	0	64	0	0	0	0
Dry24	Semera	NE1	SNE1F	1	SNE1F1	Water tank	C	28	1000 L	1000 L	Plastic	Outdoor	10	3	P	T	100	Clean	1	0	0	8.38	645	868	1280	28.1		432.234	2024-03-08 05:09:09	28	41.0138	11.7941	2024-03-08		0	0	0	0	0	0	0	0	0	0	0	0	0	0
Dry24	Semera	NE1	SNE1F	2	SNE1F2	Bucket	E	29	30 L	30 L	Plastic	Outdoor	5	1	P	T	50	Clean	0	0	0	7.7	678	615	1378	28.3		428.139	2024-03-08 05:24:12	29	41.0137	11.7943	2024-03-08		0	0	0	0	0	0	0	0	0	0	0	0	0	0
Dry24	Semera	SE1	SSE1A	1	SSE1A1	Pond	I	30	1.5 m *1 m	1.5		Outdoor	10	4	N	T	90	Turbid	1	1	1	7.91	707	951	1420	27.2	SSE1A1	431.407	2024-03-08 05:43:20	30	41.0124	11.7902	2024-03-08	SSE1A1	20	1	0	1	0.05	10	0.55	0	1000+	6	0	23	0	0
Dry24	Semera	SE1	SSE1B	1	SSE1B1	Barrel	C	31	220 L	220 L	Plastic	Outdoor	5	4	P	T	150	Clean	0	0	0	8.56	734	756	1526	30.2	SSE1B1	432.778	2024-03-08 06:07:37	31	41.0109	11.7883	2024-03-08	SSE1B1	10	6	0	6	0.6	1	0.7	0	0	5	0	0	0	0
Dry24	Semera	SE1	SSE1B	2	SSE1B2	Water tank	C	32	1000 L	1000 L	Plastic	Outdoor	10	3	P	T	150	Clean	0	1	1	8.69	612	862	1261	28.3	SSE1B2	432.109	2024-03-08 06:14:07	32	41.0109	11.7883	2024-03-08	SSE1B2	10	1	0	1	0.1	2	0.3	0	1	2	0	0	0	0
Dry24	Semera	SE1	SSE1C	1	SSE1C1	Water tank	C	33	1000 L	1000 L	Plastic	Outdoor	10	3	N	T	150	Clean	0	0	0	8.66	646	877	1357	28.7		428.652	2024-03-08 06:19:13	33	41.0109	11.788	2024-03-08		0	0	0	0	0	0	0	0	0	0	0	0	0	0
Dry24	Semera	SE1	SSE1C	2	SSE1C2	Barrel	C	34	420 L	420 L	Plastic	Outdoor	10	4	N	T	180	Clean	0	0	0	8.77	650	884	1323	29.4		428.162	2024-03-08 06:23:34	34	41.0108	11.7879	2024-03-08		0	0	0	0	0	0	0	0	0	0	0	0	0	0
Dry24	Semera	SE1	SSE1D	1	SSE1D1	Barrel	C	35	350 L	350 L	Plastic	Outdoor	10	4	P	T	180	Clean	0	0	0	8.56	741	992	1493	26.6		428.442	2024-03-08 06:35:54	35	41.011	11.7876	2024-03-09		0	0	0	0	0	0	0	0	0	0	0	0	0	0
Dry24	Semera	SE1	SSE1D	2	SSE1D2	Construction Pit	B	37	1 m* 1 m	1	Cemented	Outdoor	10	3	P	Well	100	Turbid	0	1	1	8.33	707	951	1420	26.9	SSE1D2	426.983	2024-03-08 06:58:42	37	41.0109	11.7876	2024-03-09	SSE1D2	20	0	0	0	0	0	0	0	4	0	0	1	0	0
Dry24	Semera	SE1	SSE1	1	SSE11	Barrel	C	36	200 L	200 L	Metal	Outdoor	10	4	N	O-AC drain	120	Clean	0	1	1	7.96	373	537	1216	28.3	SSE1E1	429.62	2024-03-08 06:50:55	36	41.0109	11.7871	2024-03-09	SSE1E1	10	150	0	150	15	3	15.3	0	1	6	0	1	0	0
Dry24	Semera	SE1	SSE1F	1	SSE1F1	Birka	A	38	2.2 m*2.2 m	4.84	Cemented	Outdoor	20	4	N	O-River	150	Turbid	1	1	1	9.12	735	975	1480	29	SSE1F1	429.035	2024-03-08 07:17:54	38	41.0099	11.7896	2024-03-09	SSE1F1	20	20	0	20	1	0	1	0	0	5	0	0	0	0
Dry24	Semera	SE1	SSE1F	2	SSE1F2	Barrel	C	39	100 L	100 L	Plastic	Outdoor	5	4	N	T	20	Clean	0	0	0	9.1	744	998	1517	27.9		428.712	2024-03-08 07:23:45	39	41.0099	11.7897	2024-03-09		0	0	0	0	0	0	0	0	0	0	0	0	0	0
Dry24	Semera	SE2	SSE2A	1	SSE2A1	Construction Pit	B	40	4 m*5 m	20	Cemented	Outdoor	20	4	P	O-River	40	Turbid	1	1	1	8.8	444	614	936	28.4	SSE2A1	429.042	2024-03-08 07:40:37	40	41.0145	11.789	2024-03-09	SSE2A1	20	132	0	132	6.6	2	6.7	0	0	2	0	0	0	0
Dry24	Semera	SE2	SSE2B	1	SSE2B1	Birka	A	41	2.15 m * 2.5 m	5.375	Cemented	Outdoor	20	2	P	O-River	150	Medium	0	1	1	8.6	391	531	798	27.5		431.791	2024-03-08 07:55:37	41	41.0153	11.7885	2024-03-09		0	0	0	0	0	0	0	0	0	0	0	0	0	0
Dry24	Semera	SE2	SSE2C	1	SSE2C1	Barrel	C	42	200 L	200 L	Plastic	Outdoor	10	4	N	T	150	Clean	0	1	1	8.57	640	888	1312	31.2	SSE2C1	432.126	2024-03-08 08:12:15	42	41.0133	11.7866	2024-03-09	SSE2C1	10	6	0	6	0.6	0	0.6	0	0	2	0	0	0	0
Dry24	Semera	SE2	SSE2D	1	SSE2D1	Birka	A	43	2.5 m* 2.5 m	6.25	Cemented	Outdoor	20	4	P	O-River	50	Medium	1	0	0	8.9	962	1293	1901	28		429.061	2024-03-08 08:25:21	43	41.0121	11.7868	2024-03-09		0	0	0	0	0	0	0	0	0	0	0	0	0	0
Dry24	Semera	SE2	SSE2E	1	SSE2E1	Birka	A	44	3.5 m * 3.25 m	11.375	Cemented	Outdoor	20	3	N	T	125	Clean	0	1	1	8.83	661	897	1329	29.2	SSE2E1	430.39	2024-03-08 08:36:44	44	41.012	11.7873	2024-03-09	SSE2E1	20	2	0	2	0.1	2	0.2	00:00:00	0	0	0	0	0	0
Dry24	Semera	NW1	SNW1A	1	SNW1A1	Birka	A	45	2.5 m *2.5 m	6.25	Cemented	Outdoor	20	3	P	O-River	60	Turbid	0	1	1	8.9	440	603	915	28.2	SNW1A1	438.553	2024-03-08 13:58:59	45	41.0098	11.7951	2024-03-09	SNW1A1	20	1	0	1	0.05	0	0.05	0	1	0	0	0	0	0
Dry24	Semera	NW1	SNW1B	1	SNW1B1	Birka	A	46	1.5 m* 1.7 m	2.55	Cemented	Outdoor	10	3	P	T	50	Clean	0	1	1	8.5	593	801	1199	28.1	SNW1B1	438.938	2024-03-08 14:11:27	46	41.009	11.7954	2024-03-09	SNW1B1	10	1	0	1	0.1	0	0.1	0	0	1	0	0	0	0
Dry24	Semera	NW1	SNW1B	2	SNW1B2	Barrel	C	47	1000 L	1000 L	Plastic	Outdoor	10	4	P	T	20	Clean	0	1	1	8.71	603	818	1225	29.3	SNW1B2	438.023	2024-03-08 14:26:30	47	41.009	11.7954		SNW1B2	10	4	0	4	0.4	1	0.5		1
Dry24	Semera	NW1	SNW1C	1	SNW1C1	Birka(Inside Mosque)	A	48	2.5 m* 2.5 m	6.25	Cemented	Outdoor	20	3	N	T	100	Clean	0	1	1	8.54	521	713	1096	28.6	SNW1C1	437.982	2024-03-08 14:27:57	48	41.0083	11.7959	2024-03-09	SNW1C1	20	31	0	31	1.55	0	1.55	0	0	17	0	0	0	0
Dry24	Semera	NW1	SNW1D	1	SNW1D1	Birka	A	49	3 m * 3 m	9	Cemented	Outdoor	20	3	P	T	200	Clean	0	1	1	8.66	512	700	1049	28.1	SNW1D1	441.316	2024-03-08 14:32:15	49	41.008	11.7959	2024-03-09	SNW1D1	20	18	0	18	0.9	0	0.9	0	0	8	0	2	0	0
Dry24	Semera	NW1	SNW1E	1	SNW1E1	Barrel	C	50	200 L	200 L	Plastic	Outdoor	10	1	F	T	30	Clean	0	0	0	8.56	698	940	1431	29.8		436.834	2024-03-08 14:45:26	50	41.0073	11.7945			0	0	0	0	0	0	0	0	0	0	0	0	0	0
Dry24	Semera	NW1	SNW1E	2	SNW1E2	Water tank	C	51	1000 L	1000 L	Plastic	Outdoor	10	4	F	T	50	Clean	0	0	0	8.63	637	652	1363	30.6		437.459	2024-03-08 14:51:48	51	41.0074	11.7945			0	0	0	0	0	0	0	0	0	0	0	0	0	0
Dry24	Semera	NE1	SNE1F	1	SNE1F1	Birka (Cons. Site)	B	52	2.5 m * 2.5 m	6.25	Cemented	Outdoor	20	4	N	T	150	Medium	0	1	1	9.1	674	894	1444	28.6	SNW1F1	435.886	2024-03-08 14:56:32	52	41.0074	11.7942	2024-03-09	SNW1F1	20	16	0	16	0.8	0	0.8	0	0	5	0	0	0	0
Dry24	Semera	NE1	SNE1G	1	SNE1G1	Birka (Store)	A	53	3m * 3 m	9	Cemented	Outdoor	20	2	N	T	200	Medium	0	1	1	8.55	397	544	837	27.7	SNW1G1	434.008	2024-03-08 15:07:41	53	41.0078	11.7938	2024-03-09	SNW1G1	20	13	0	13	0.65	0	0.65	0	0	1	0	0	0	0
Dry24	Semera	NW2	SNW2A	1	SNW2A1	Birka	A	54	2 m* 2 m	4	Cemented	Outdoor	20	4	N	O-River	170	Turbid	1	0	0	8.53	415	560	855	26.1	SNW2A1	425.573	2024-03-09 04:00:26	54	41.0069	11.7983	2024-03-10	SNW2A1	20	1	0	1	0.05	5	0.3	0	0	1	0	0	0	0
Dry24	Semera	NW2	SNW2B	1	SNW2B1	Birka (Cons. Site)	B	55	2.5 m* 2.5 m	6.25	Cemented	Outdoor	20	4	N	O-River	100	Turbid	1	1	1	8.37	568	771	1145	26.5	SNW2B1	387.33	2024-03-09 04:29:47	55	41.0065	11.7983	2024-03-11	SNW2B1	20	20	0	20	1	0	1	0	0	0	0	0	0	0
Dry24	Semera	NW2	SNW2C	1	SNW2C1	Birka	A	56	2.5 m * 3 m	7.5	Cemented	Outdoor	20	3	N	T	200	Medium	1	1	1	8.82	697	941	1400	24.8	SNW2C1	418.3	2024-03-09 04:30:56	56	41.0068	11.7981	2024-03-11	SNW2C1	20	7	0	7	0.35	0	0.35	0	0	0	0	0	0	0
Dry24	Semera	NW2	SNW2D	1	SNW2D1	Tyre	D	57	small	sall	Rubber	Outdoor	5	4	N	T	20	Turbid	0	0	0	9.2	748	1000	1517	28.9		434.452	2024-03-09 04:48:52	57	41.0073	11.7984			0	0	0	0	0	0	0	0	0	0	0	0	0	0
Dry24	Semera	NW2	SNW2D	2	SNW2D2	Water tank	C	58	1000 L	1000 L	Plastic	Outdoor	10	3	P	T	50	Clean	1	0	0	8.77	612	828	1243	24.3		434.27	2024-03-09 04:59:50	58	41.0072	11.7982			0	0	0	0	0	0	0	0	0	0	0	0	0	0
Dry24	Semera	NW2	SNW2E	1	SNW2E1	Birka (Cons. Site)	B	59	2.25m * 2.25 m	5.0625	Cemented	outdoor	20	4	N	O-River	150	Turbid	1	1	1	9.35	432	593	889	26.9	SNW2E1	434.8	2024-03-09 05:03:09	59	41.0074	11.7988	2024-03-11	SNW2E1	20	30	0	30	1.5	1	1.55	0	0	5	0	0	0	0
Dry24	Semera	NW2	SNW2F	1	SNW2F1	Birka (Cons. Site)	B	60	3 m * 3 m	9	Cemented	Outdoor	20	4	N	O-River	170	Clean	0	1	1	8.83	423	577	870	27.8	SNW2F1	438.702	2024-03-09 05:16:38	60	41.0082	11.7989	2024-03-11	SNW2F1	20	35	0	35	1.75	1	1.8	0	0	2	0	0	0	0
Dry24	Semera	NW3	SNW3A	1	SNW3A1	Birka	A	61	2.5 m *2.5 m	6.25	Cemented	Outdoor	20	4	N	O-River	20	Medium	1	1	1	8.64	871	1162	1732	24.8	SNW3A1	433.892	2024-03-09 05:46:48	61	41.0119	11.8019	2024-03-09	SNW3A1	20	4	0	4	0.2	0	0.2	0	0	0	0	0	0	0
Dry24	Semera	NW3	SNW3B	1	SNW3B1	Barrel	C	62	400 L	400 L	Plastic	Outdoor	5	3	F	Tap	20	Clean	0	0	0	8.92	823	1099	1640	24.8		436.316	2024-03-09 05:54:57	62	41.0119	11.8021			0	0	0	0	0	0	0	0	0	0	0	0	0	0
Dry24	Semera	NW3	SNW3C	1	SNW3C1	Water tank	C	63	1000 L	1000 L	Plastic	Outdoor	10	4	P	Tap	50	Clean	0	1	1	8.73	527	716	1074	25.1	SNW3C1	434.078	2024-03-09 06:03:29	63	41.0119	11.8023	2024-03-11	SNW3C1	10	15	0	15	1.5	3	1.8	0	1	0	0	0	0	0
Dry24	Semera	NW3	SNW3D	1	SNW3D1	Water tank	C	64	1001 L	1001 L	Plastic	Outdoor	11	2	N	Tap	30	Clean	0	0	0	8.81	528	724	1087	26.6		436.93	2024-03-09 06:15:21	64	41.0119	11.8023			0	0	0	0	0	0	0	0	0	0	0	0	0	0
Dry24	Semera	NW3	SNW3E	1	SNW3E1	Birka	A	65	4 m*4 m	16	Cemented	Outdoor	20	3	P	Tap	200	Clean	0	1	1	8.73	587	798	1196	26.2	SNW3E1	439.353	2024-03-09 06:23:41	65	41.0122	11.8027	2024-03-10	SNW3E1	20	110	0	110	5.5	1	5.55	0	0	0	0	0	0	0
Dry24	Semera	NW3	SNW3F	1	SNW3F1	Birka (Cons. Site)	B	66	2.5 m* 2.5 m	6.25	Cemented	Outdoor	20	4	N	O-River	210	Turbid	0	0	0	8.65	394	544	813	26.7		440.866	2024-03-09 06:47:53	66	41.013	11.8039			0	0	0	0	0	0	0	0	0	0	0	0	0	0
Dry24	Semera	NW4	SNW4A	1	SNW4A1	Birka (Cons. Site)	B	67	2.5 m * 3 m	7.5	Cemented	Outdoor	20	4	N	O-River	100	Turbid	0	1	1	8.58	396	540	815	25.1	SNW4A1	436.065	2024-03-09 07:08:51	67	41.0111	11.8067	2024-03-10	SNW4A1	20	3	0	3	0.15	0	0.15	0	0	0	0	0	0	0
Dry24	Semera	NW4	SNW4B	1	SNW4B1	Birka	A	68	3.5 m * 3.5 m	12.25	Cemented	Outdoor	20	3	N	Tap	150	Clean	0	1	1	8.71	602	828	1235	24.8	SNW4B1	438.288	2024-03-09 07:18:38	68	41.0112	11.8073	2024-03-10	SNW4B1	20	50	0	50	2.5	5	2.75	0	1	3	0	0	0	0
Dry24	Semera	NW4	SNW4C	1	SNW4C1	Water tank	C	69	5000 L	5000 L	Plastic	Outdoor	10	3	N	Tap	50	Clean	0	1	1	8.74	678	915	1358	26.3	SNW4C1	438.449	2024-03-09 07:33:12	69	41.0114	11.8074	2024-03-11	SNW4C1	10	15	0	15	1.5	0	1.5	0	0	0	0	0	0	0
Dry24	Semera	NW4	SNW4D	1	SNW4D1	Pit	B	70	4 m * 4 m	16	Plastic sheet	Outdoor	20	4	N	O-River	60	Turbid	0	0	0	8.68	383	531	792	25.6		433.581	2024-03-09 07:45:50	70	41.0116	11.8079			0	0	0	0	0	0	0	0	0	0	0	0	0	0
Dry24	Semera	NW4	SNW4E	1	SNW4E1	Birka (Cons. Site)	B	71	4 m * 4 m	16	Cemented	Outdoor	20	4	N	O-River	20	Medium	1	1	1	8.92	707	951	1420	24.3	SNW4E1	438.928	2024-03-09 07:58:45	71	41.0103	11.8083	2024-03-10	SNW4E1	20	122	0	122	6.1	8	6.5	0	0	4	0	0	0	0
Dry24	Semera	NW4	SNW4F	1	SNW4F1	Birka (Cons. Site)	B	72	2.5 m * 2.5 m	6.25	Cemented	Outdoor	20	3	N	O-River	200	Clean	0	1	1	8.62	380	530	800	25.3	SNW4F1	439.851	2024-03-09 08:19:22	72	41.0099	11.8082	2024-03-10	SNW4F1	20	320	0	320	16	5	16.25	0	0	166	0	0	0	0
Dry24	Semera	NW4	SNW4G	1	SNW4G1	Birka	A	73	2.5 m * 2.5 m	6.25	Cemented	Outdoor	20	3	N	O-River	200	Clean	0	1	1	8.55	399	540	811	24.5	SNW4G1	435.681	2024-03-09 08:30:46	73	41.0092	11.8069	2024-03-11	SNW4G1	20	9	0	9	0.45	1	0.5	0	1	0	0	0	0	0
Dry24	Semera	SW1	SSW1A	1	SSW1A1	Pit	B	75	5 m *5 m	25	Plastic sheet	Outdoor	20	4	N	O-River	50	Clean	0	0	0	8.55	505	688	1030	26.8		441.553	2024-03-09 09:03:25	75	41.001	11.795			0	0	0	0	0	0	0	0	0	0	0	0	0	0
Dry24	Semera	SW1	SSW1B	1	SSW1B1	Birka (res)	A	76	3 m * 3 m	9	Cemented	Outdoor	20	3	P	O-River	200	Clean	0	1	1	8.64	371	515	772	28.1	SSW1B1	436.017	2024-03-09 09:12:49	76	41.0006	11.7953		SSW1B1	20	2	0	2	0.1	0	0.1	0	1	0	0	0	0	0
Dry24	Semera	SW1	SSW1C	1	SSW1C1	Birka (Cons. Site)	B	77	2.5 m* 3 m	7.5	Cemented	Outdoor	20	4	N	O-river	160	Turbid	0	0	0	8.75	371	519	775	28.3		432.691	2024-03-09 09:23:51	77	41.0008	11.7948			0	0	0	0	0	0	0	0	0	0	0	0	0	0
Dry24	Semera	SW1	SSW1D	1	SSW1D1	Birka (Cons. Site)	B	78	3 m * 3 m	9	Cemented	Outdoor	20	4	N	O-river	50	Turbid	0	1	1	8.56	665	875	1322	32.7	SSW1D1	432.926	2024-03-09 09:33:42	78	41.0004	11.7937	2024-03-10	SSW1D1	20	520	0	520	26	1	26.05	0	0	4	0	0	0	0
Dry24	Semera	SW1	SSW1E	1	SSW1E1	Birka (Cons. Site)	B	79	4 m * 4 m	16	Cemented	Outdoor	20	3	N	tap	100	Clean	0	1	1	8.59	635	864	1285	32	SSW1E1	427.917	2024-03-09 09:43:57	79	41.0002	11.7938		SSW1E1	20	1	0	1	0.05	0	0.05	0	1	0	0	0	0	0
Dry24	Semera	SW2	SSW2A	1	SSW2A1	Birka (Cons. Site)	B	80	2.5 m *3 m	7.5	Cemented	Outdoor	20	2	P	O-River	100	Clean	0	1	1	8.6	643	871	1310	33.4		438.007	2024-03-09 14:03:39	80	41.0051	11.7876			20	10	0	10	0.5	0	0.5
Dry24	Semera	SW2	SSW2B	1	SSW2B1	Pit	B	81	5 m *5 m	25	Plastic sheet	Outdoor	20	4	N	O-River	90	Turbid	0	1	1	8.67	625	848	1260	34.3	SNW3A1	428.16	2024-03-09 14:13:36	81	41.0043	11.7874		SNW3A1	20	6	0	6	0.3	0	0.3
Dry24	Semera	SW2	SSW2B	2	SSW2B2	Pit	B	82	6 m *5 m	30	Plastic sheet	Outdoor	20	4	N	O-River	100	Turbid	0	1	1	8.69	567	772	1164	32.1	SSW2B2	431.754	2024-03-09 14:20:48	82	41.0043	11.7873	2024-03-09	SSW2B2	20	14	0	14	0.7	1	0.75	0	0	0	0	0	0	0
Dry24	Semera	SW2	SSW2C	1	SSW2C1	Pit	B	83	6 m *5 m	30	Plastic sheet	Outdoor	20	4	N	O-River	100	Turbid	0	0	0	8.68	487	669	997	32.3		433.304	2024-03-09 14:31:54	83	41.004	11.7874			0	0	0	0	0	0	0	0	0	0	0	0	0	0
Dry24	Semera	SW2	SSW2D	1	SSW2D1	Water tank	C	84	1000 L	1000 L	Plastic	Outdoor	10	3	F	Tap	110	Clean	0	0	0	8.61	636	859	1283	31.7		434.081	2024-03-09 14:38:57	84	41.004	11.7872			0	0	0	0	0	0	0	0	0	0	0	0	0	0
Dry24	Semera	SW2	SSW2D	2	SSW2D2	Wanter tank	C	85	5000 L	5000 L	Plastic	Outdoor	20	4	N	Tap	150	Clean	0	1	1	8.57	648	877	1306	35.7	SSW2D2	435.879	2024-03-09 14:42:51	85	41.0041	11.7872	2024-03-09	SSW2D2	20	2	0	2	0.1	0	0.1	0	0	0	0	0	0	0
Dry24	Semera	SW2	SSW2E	1	SSW2E1	Birka (Cons. Site)	B	86	3 m * 3 m	9	Cemented	Outdoor	20	4	N	O-river	140	Turbid	0	0	0	8.57	385	531	810	28.4		429.821	2024-03-09 14:57:24	86	41.0036	11.7871			0	0	0	0	0	0	0	0	0	0	0	0	0	0
Dry24	Semera	SW2	SSW2F	1	SSW2F1	Birka	A	87	2 m* 2.5 m	5	Cemented	Outdoor	20	3	N	Tap	210	Clean	0	1	1	8.6	656	864	1287	29.3	SSW2F1	434.759	2024-03-09 15:11:25	87	41.0051	11.7879	2024-03-10	SSW2F1	20	5	0	5	0.25	0	0.25	0	0	0	0	0	0	0
Dry24	Semera	SW2	SSW2F	2	SSW2F2	Jerican	E	88	20 L	20 L	Plastic	Outdoor	5	3	P	Tap	50	Medium	0	0	0	8.88	687	923	1385	30.3	SSW2F2	435.837	2024-03-09 15:12:34	88	41.0051	11.7879	2024-03-10	SSW2F2	5	4	0	4	0.8	0	0.8	0	0	0	0	0	0	0
Dry24	Semera	SW2	SSW2F	3	SSW2F3	Jerican	E	89	20 L	20 L	Plastic	Outdoor	5	3	P	Tap	20	Medium	0	0	0	9.22	647	903	1345	28.4		436.533	2024-03-09 15:22:25	89	41.0051	11.7879			0	0	0	0	0	0	0	0	0	0	0	0	0	0
Dry24	Semera	SE5	SSE5A	1	SSE5A1	Tyre	D	90	Small	Sall		Outdoor	10	2	P	Tap	20	Turbid	0	0	0	8.85	707	951	1420	22		426.109	2024-03-10 04:28:54	90	41.0062	11.7759			0	0	0	0	0	0	0	0	0	0	0	0	0	0
Dry24	Semera	SE5	SSE5B	1	SSE5B1	Tyre	D	91	small	sall		Outdoor	10	3	P	Tap	30	Medium	0	0	0	8.64	707	952	1420	23.1		424.175	2024-03-10 04:53:57	91	41.0079	11.7776			0	0	0	0	0	0	0	0	0	0	0	0	0	0
Dry24	Semera	SE3	SSE3A	1	SSE3A1	Birka	A	92	2 m * 2 m	4	Cemented	Outdoor	20	3	N	Tap	50	Clean	0	1	1	8.7	655	883	1316	25.7	SSE3A1	423.129	2024-03-10 05:22:06	92	41.0069	11.7812		SSE3A1	20	2	0	2	0.1	0	0.1	0	0	1	0	0	0	0
Dry24	Semera	SE3	SSE3B	1	SSE3B1	Birka (Cons. Site)	B	93	4 m* 4m	16	Cemented	Outdoor	20	4	N	O-River	40	Clean	1	1	1	7.14	506	694	1034	24.2	SSE3B1	421.834	2024-03-10 05:40:50	93	41.0073	11.7812		SSE3B1	20	22	2	24	1.2	0	1.2	0	0	3	0	0	0	0
Dry24	Semera	SE3	SSE3C	1	SSE3C1	Birka (Cons. Site)	B	94	2.25 m* 2.25 m	5.0625	Cemented	Outdoor	20	4	N	O-River	100	Turbid	0	0	0	7.15	758	1009	1540	24.8		423.905	2024-03-10 05:51:04	94	41.0076	11.7813			0	0	0	0	0	0	0	0	0	0	0	0	0	0
Dry24	Semera	SE3	SSE3D	1	SSE3D1	Birka	A	95	4 m* 4m	16	Cemented	Outdoor	20	3	P	O-river	100	Clean	0	1	1	8.54	437	585	891	25.5	SSE3D1	423.959	2024-03-10 06:08:30	95	41.0077	11.7814		SSE3D1	20	47	2	49	2.45	0	2.45	0	3	7	0	0	0	0
Dry24	Semera	SE3	SSE3E	1	SSE3E1	Birka	A	96	2.5 m*2.5 m	6.25	Cemented	Outdoor	20	4	N	Tap	30	Clean	0	1	1	8.93	707	951	1420	25.9	SSE3E1	424.421	2024-03-10 06:27:31	96	41.0077	11.7819		SSE3E1	20	132	3	135	6.75	1	6.8	0	2	0	0	0	0	0
Dry24	Semera	SE3	SSE3F	1	SSE3F1	Birka	A	97	5 m *5 m	25	Cemented	Outdoor	20	3	P	Tap	150	Clean	0	1	1	7.14	393	540	802	27.2	SSE3F1	420.71	2024-03-10 06:57:39	97	41.0083	11.7814		SSE3F1	20	4	0	4	0.2	2 (both died)	0	0	0	0	0	0	0	0
Dry24	Semera	SE3	SSE3G	1	SSE3G1	Water tank	C	98	1000 L	1000 L	Plastic	Outdoor	10	3	N	Tap	170	Clean	0	0	0	8.57	700	923	1404	32.4		420.122	2024-03-10 07:15:21	98	41.0089	11.7821			0	0	0	0	0	0	0	0	0	0	0	0	0	0
Dry24	Semera	SE4	SSE4A	1	SSE4A1	Birka	A	100	3 m * 3 m	9	Cemented	Outdoor	20	3	N	Tap	90	Clean	0	1	1	8.7	680	906	1420	26.5	SSE4A1	425.181	2024-03-10 07:52:35	100	41.0126	11.7814		SSE4A1	20	2	1	3	0.15	6	0.45	0	0	4	0	1	0	0
Dry24	Semera	SE4	SSE4B	1	SSE4B1	Birka (Cons. Site)	B	102	4 m * 4 m	16	Cemented	Outdoor	20	4	N	O-River	200	Turbid	0	0	0	8.73	639	864	1296	30.6		427.332	2024-03-10 08:07:54	102	41.0133	11.7811			0	0	0	0	0	0	0	0	0	0	0	0	0	0
Dry24	Semera	SE4	SSE4C	1	SSE4C1	Birka (Cons. Site)	B	104	3 m * 3 m	9	Cemented	Outdoor	20	4	N	O-River	100	Turbid	0	0	0	8.58	434	602	884	29.2		426.858	2024-03-10 08:24:38	104	41.0142	11.7814			0	0	0	0	0	0	0	0	0	0	0	0	0	0
Dry24	Semera	SE4	SSE4D	1	SSE4D1	Pit (cons. Site)	B	105	5 m *5 m	25	Cemented	Outdoor	20	4	N	O-River	70	Turbid	1	1	1	8.86	562	752	1143	28.7	SSE4D1	425.84	2024-03-10 08:34:30	105	41.0144	11.7812		SSE4D1	20	2	0	2	0.1	0	0.1	0	0	0	0	0	0	0
Dry24	Semera	SE4	SSE4E	1	SSE4E1	Birka (Cons. Site)	B	106	3 m * 3 m	9	Cemented	Outdoor	20	4	N	O-River	70	Turbid	0	1	1	8.62	393	523	801	21.6	SSE4E1	428.005	2024-03-10 08:51:23	106	41.0163	11.7807		SSE4E1	20	15	4	19	0.95	4	1.15	0	0	7	0	0	0	0
Dry24	Semera	SE4	SSE4F	1	SSE4F1	Birka (Cons. Site)	B	107	3.5 m* 3.5 m	12.25	Cemented	Outdoor	20	4	N	O-River	70	Turbid	0	0	0	8.92	352	476	723	28.4		424.233	2024-03-10 09:13:12	107	41.0164	11.7791			0	0	0	0	0	0	0	0	0	0	0	0	0	0
Dry24	Semera	SE4	SSE4G	1	SSE4G1	Birka (Cons. Site)	B	108	4.5 m*4.5 m	20.25	Cemented	Outdoor	20	3	N	O-river	50	Clean	0	1	1	8.71	645	880	1331	28.9	SSE4G1	424.752	2024-03-10 09:14:44	108	41.0171	11.7792		SSE4G1	20	18	0	18	0.9	0	0.9	0	0	0	0	0	0	0
Dry24	Semera	SE4	SSE4H	1	SSE4H1	Birka	A	109	4.5 m*4.5 m	20.25	Cemented	Outdoor	20	3	N	O-river	50	Clean	0	0	0	8.78	399	560	843	30.7	SSE4H1	428.56	2024-03-10 09:44:15	109	41.0158	11.7801		SSE4H1	20	0	0	0	0	1	0.05	0	0	0	0	0	0	0
Dry24	Semera	SW3	SSW3A	1	SSW3A1	Water tank	C	110	5000 L	5000 L	Plastic sheet	Outdoor	10	1	N	Tap	50	Clean	0	1	1	8.54	411	580	847	25.8	SSW3A1	409.174	2024-03-11 04:00:50	110	40.9945	11.7999		SSW3A1	10	3	0	3	0.3	0	0.3	0	0	0	0	0	0	0
Dry24	Semera	SW3	SSW3B	1	SSW3B1	Water tank	C	111	5000 L	5000 L	Plastic sheet	Outdoor	10	1	N	Tap	20	Clean	0	1	1	8.5	707	951	817	24.7	SSW3B1	425.923	2024-03-11 04:11:16	111	40.9946	11.7998		SSW3B1	10	1	0	1	0.1	1	0.2	0	0	1	0	0	0	0
Dry24	Semera	SW3	SSW3C	1	SSW3C1	Water tank	C	112	2.5 m* 2.5 m	6.25	Metal	Outdoor	20	1	P	Tap	50	Turbid	1	1	1	8.95	375	515	815	25.7	SSW3C1	429.187	2024-03-11 04:19:32	112	40.9958	11.7999		SSW3C1	20	3	0	3	0.15	0	0.15	0	0	0	0	0	0	0
Dry24	Semera	SW3	SSW3D	1	SSW3D1	Water tank	C	113	3 m* 3 m	9	Metal	Outdoor	20	1	N	Tap	40	Turbid	0	0	0	8.52	899	1193	1778	25.7		430.622	2024-03-11 04:28:05	113	40.996	11.7997			0	0	0	0	0	0	0	0	0	0	0	0	0	0
Dry24	Semera	SW3	SSW3E	1	SSW3E1	Water tank	C	114	1000 L	1000 L	Plastic	Outdoor	10	3	P	Tap	100	Clean	0	0	0	8.92	892	951	1050	28.2		418.032	2024-03-11 04:39:12	114	40.9933	11.8005			0	0	0	0	0	0	0	0	0	0	0	0	0	0
Dry24	Semera	SW3	SSW3F	1	SSW3F1	Birka	A	115	4 m* 4m	16	Cemented	Outdoor	20	3	N	Tap	200	Clean	0	0	0	8.5	1080	1400	2120	25.6		423.851	2024-03-11 04:57:21	115	40.993	11.8023			0	0	0	0	0	0	0	0	0	0	0	0	0	0
Dry24	Semera	SW3	SSW3G	1	SSW3G1	Water puddle from tap	G	116	3 m*3.5 m	10.5		Outdoor	5	4	N	Tap	10	Clean	1	0	0	8.66	1120	951	1804	26.8	SSW3G1	423.428	2024-03-11 05:07:45	116	40.993	11.8019		SSW3G1	5	2	0	2	0.4	0	0.4	0	0	0	0	0	0	0
Dry24	Semera	SW3	SSW3H	1	SSW3H1	Water puddle from tap	G	117	4 m*3. m	12		Outdoor	10	4	N	Tap	10	Clean	1	1	1	8.5	1130	1460	2210	29.7	SSW3H1	423.239	2024-03-11 05:18:06	117	40.9917	11.8029		SSW3H1	10	13	0	13	1.3	0	1.3	0	0	0	0	0	0	0
Dry24	Semera	SW4	SSW4A	1	SSW4A1	Water puddle from tap	G	118	5 m*3m	15		Outdoor	10	4	N	Tap	10	Clean	1	0	0	8.62	943	1197	2300	26.8		420.81	2024-03-11 05:44:06	118	40.9875	11.8014			0	0	0	0	0	0	0	0	0	0	0	0	0	0
Dry24	Semera	SW4	SSW4B	1	SSW4B1	Water tank	C	119	150	150	Plastic	Outdoor	10	3	N	Tap	50	Clean	0	0	0	8.47	1001	951	1496	28.9		423.002	2024-03-11 05:56:21	119	40.9868	11.8018			0	0	0	0	0	0	0	0	0	0	0	0	0	0
Dry24	Semera	SW4	SSW4C	1	SSW4C1	Bucket	E	120	20 L	20 L	Plastic	Outdoor	5	4	N	Tap	20	Clean	0	0	0	8.56	724	921	2510	28.1		422.459	2024-03-11 06:03:23	120	40.9867	11.8021			0	0	0	0	0	0	0	0	0	0	0	0	0	0
Dry24	Semera	SW4	SSW4D	1	SSW4D1	Water tank	C	121	1000 L	1000 L	Plastic	Outdoor	10	2	P	Tap	40	Clean	0	0	0	8.44	1130	1490	2210	27.8		420.969	2024-03-11 06:18:11	121	40.986	11.8026			0	0	0	0	0	0	0	0	0	0	0	0	0	0
Dry24	Semera	SW4	SSW4E	1	SSW4E1	Water puddle from tap	G	122	5 m*3m	15		Outdoor	10	4	N	Tap	20	Clean	1	0	0	8.53	707	951	1594	30		423.888	2024-03-11 06:27:00	122	40.9862	11.8024			0	0	0	0	0	0	0	0	0	0	0	0	0	0
Dry24	Semera	SW4	SSW4F	1	SSW4F1	Water puddle from tap	G	123	5 m*3m	15		Outdoor	10	4	P	Tap	10	Turbid	0	0	0	8.5	850	951	1335	27.8		422.045	2024-03-11 06:32:32	123	40.9868	11.8025			0	0	0	0	0	0	0	0	0	0	0	0	0	0
Dry24	Semera	SW5	SSW5A	1	SSW5A1	Birka (school)	A	124	4m* 4m	16	Cemented	Outdoor	20	3	N	Tap	200	Clean	0	0	0	7.14	721	666	1462	36.2		427.551	2024-03-11 07:00:41	124	40.9881	11.8118			0	0	0	0	0	0	0	0	0	0	0	0	0	0
Dry24	Semera	SW5	SSW5B	1	SSW5B1	Birka (Cons. Site)	B	125	4m* 4m	16	Cemented	outdoor	20	4	P	O-River	50	Turbid	1	1	1	7.13	690	871	1410	27.1	SSW5B1	423.073	2024-03-11 07:26:08	125	40.9814	11.8075		SSW5B1	20	11	2	13	0.65	7	1	0	3	1	0	0	0	0
Dry24	Semera	SW5	SSW5C	1	SSW5C1	Birka (Cons. Site)	B	126	5 m *5 m	25	Cemented	Outdoor	20	4	N	O-River	30	Turbid	1	1	1	7.14	391	555	826	31	SSW5C1	421.967	2024-03-11 07:37:53	126	40.9805	11.8086		SSW5C1	20	2	0	2	0.1	0	0.1	0	1	0	0	1	0	0
Dry24	Semera	NW5	SNW5A	1	SNW5A1	Water tank	C	127	1000 L	1000 L	Plastic	Outdoor	10	2	N	O-River	50	Medium	0	1	1	7.18	421	585	878	29.5	SNW5A1	438.443	2024-03-11 08:27:07	127	41.0049	11.8132		SNW5A1	10	1	0	1	0.1	0	0.1	0	0	0	0	0	0	0
Dry24	Semera	NW5	SNW5A	2	SNW5A2	Pit constr	B	128	4m * 4m	16	Plastic sheet	Outdoor	10	4	N	O-River	20	Clean	0	1	1	7.14	746	995	1510	31.9	SNW5A2	438.824	2024-03-11 08:28:37	128	41.0049	11.8132		SNW5A2	10	0	0	0	0	2	0.2	0	0	1	0	0	0	0
Dry24	Semera	NW5	SNW5B	1	SNW5B1	Birka (Cons. Site)	B	129	4m * 4m	16	Cemented	Outdoor	20	4	N	O-River	80	Medium	0	1	1	7.12	371	513	766	28.4	SNW5B1	435.328	2024-03-11 08:44:56	129	41.0036	11.8127	2024-03-11	SNW5B1	20	8	0	8	0.4	0	0.4
Dry24	Semera	NW5	SNW5C	1	SNW5C1	Birka	A	130	3.5 m* 3.5 m	12.25	Cemented	Outdoor	20	3	N	O-River	170	Clean	0	0	0	7.14	386	533	787	27.1		437.005	2024-03-11 08:52:35	130	41.006	11.8136			0	0	0	0	0	0	0	0	0	0	0	0	0	0
Dry24	Semera	NW5	SNW5C	2	SNW5C2	Water tank	C	131	1000 L	1000 L	Plastic	Outdoor	10	3	N	O-River	170	Clean	0	0	0	7.12	391	537	814	31.7		438.473	2024-03-11 09:01:22	131	41.006	11.8136			0	0	0	0	0	0	0	0	0	0	0	0	0	0
Dry24	Jigjiga	NE5	JNE5A	1	JNE5A01	damp	G	30	2*2	4		out door	20		N		50	Turbid	0	1	1	10.26	158	230	327	27.5	JNE5A01	1694.57	2024-03-04 07:51:54	30	42.8387	9.38919	2024-04-03	JNE5A01	20	0	8	8	0.4	1	0.45	0	5	2	0	4	1	0
Dry24	Jigjiga	NE5	JNE5c	1	JNE5cp1	construction pit	B	31	4*3	12	plastic	out door	20	3	N	R	50	Medium	0	0	0	8.99	106	151	226	28.7	JNE5cp1	1732.38	2024-03-04 08:15:51	31	42.8358	9.38501	00:00:00	0	0	0	0	0	0	0	0	0	0	0	0	0	0	0
Dry24	Jigjiga	NE5	JNE5c	1	JNE5cp2	construction pit	B	34	1*3	3	plastic	Out door	20	3	F	R	100	Medium	0	0	0	8.88	97.9	137	185.3	26.9	JNE5cp2	1700.94	2024-03-04 13:00:37	34	42.8362	9.38389	00:00:00	0	0	0	0	0	0	0	0	0	0	0	0	0	0	0
Dry24	Jigjiga	NE5	JNE5B	1	JNE5B01	Jarican	E	35	0.5*0.30	0.15	plastic	out door	10	3	N	R	30	Clean	0	0	0	9.58	85.2	122.6	181.1	35.4	JNE5B01	1697.3	2024-03-04 13:04:59	35	42.8356	9.38192	00:00:00	0	0	0	0	0	0	0	0	0	0	0	0	0	0	0
Dry24	Jigjiga	NE5	JNE5C	1	JNE5C01	Jarican	E	36	0.2*0.3	0.06	plastic	out door	10	3	F	R	50	Clean	0	0	0	9.9	85	120.1	180	36.7	JNE5C01	1696.81	2024-03-04 13:36:02	36	42.8353	9.38312	00:00:00	0	0	0	0	0	0	0	0	0	0	0	0	0	0	0
Dry24	Jigjiga	NE5	JNE5D	1	JNE5D01	Barrel	C	37	1*2	2	plastic	out door	20	3	N	R	100	Clean	0	0	0	9.75	85.4	126.7	179	15.8	JNE5D01	1657.89	2024-03-05 03:42:44	37	42.8354	9.38265	00:00:00	0	0	0	0	0	0	0	0	0	0	0	0	0	0	0
Dry24	Jigjiga	NE5	JNE5E	1	JNE5E01	Barrel	C	39	1*2	2	plastic	Indoor	10	1	N	R	100	Clean	0	0	0	8.4	110	156	236	18.7	JNE5E01	1686.15	2024-03-05 03:53:47	39	42.8358	9.3825	00:00:00	0	0	0	0	0	0	0	0	0	0	0	0	0	0	0
Dry24	Jigjiga	NE5	JNE5F	1	JNE5F01	Barrel	C	40	2*3	6	Iron	out door	20	3	N	R	100	Clean	0	0	0	8.28	99	140	213	22.9	JNE5F01	1689.51	2024-03-05 04:14:03	40	42.8345	9.38391	00:00:00	0	0	0	0	0	0	0	0	0	0	0	0	0	0	0
Dry24	Jigjiga	NE4	JNE4A	1	JNE4A01	Bika	A	44	2*1	2	Iron	out door	20	3	N	R	100	Clean	0	0	0	7.94	1260	1660	142	26.2	JNE4A01	1687.58	2024-03-05 06:43:02	44	42.8075	9.37979	00:00:00	0	0	0	0	0	0	0	0	0	0	0	0	0	0	0
Dry24	Jigjiga	NE4	JNE4B	1	JNE4B01	Barrel	C	45	2*3	6	Iron	out door	20	3	P	R	200	Clean	0	0	0	7.92	1370	1770	2364	25.2	JNE4B01	1695.11	2024-03-05 06:53:30	45	42.8076	9.3798	00:00:00	0	0	0	0	0	0	0	0	0	0	0	0	0	0	0
Dry24	Jigjiga	NE4	JNE4C	1	JNE4C01	Underground	H	46	3*4	12	concret	out door	20	3	F	U	1000	Clean	0	0	0	7.95	1555	1980	2960	24.7	JNE4C01	1696.14	2024-03-05 07:04:42	46	42.8078	9.37921	00:00:00	0	0	0	0	0	0	0	0	0	0	0	0	0	0	0
Dry24	Jigjiga	NE4	JNE4D	1	JNE4D01	construction pit	B	47	2*3	6	plastic	out door	20	1	N	W	20	Turbid	1	1	1	8.43	473	650	967	24.2	JNE4D01	1684.92	2024-03-05 07:25:43	47	42.8077	9.37891	2024-05-03	JNE4D01	20	0	5	5	0.25	0	0.25	0	15	5	0	17	0	0
Dry24	Jigjiga	NE4	JNE4E	1	JNE4E01	WEEL	A	48	5*7	35	Concret	out door	20	3	F	w	1000	Medium	0	0	0	8.14	1230	1700	2600	24.3	JNE4E01	1704.13	2024-03-05 07:50:08	48	42.8076	9.37834	00:00:00	0	0	0	0	0	0	0	0	0	0	0	0	0	0	0
Dry24	Jigjiga	NE4	JNE4F	1	JNE4F01	WEEL	A	49	10*11	110	Concret	out door	20	3	F	W	1000	Clean	0	0	0	8.06	1720	2190	3240	23.2	JNE4F01	1696.56	2024-03-05 08:08:33	49	42.8074	9.37841	00:00:00	0	0	0	0	0	0	0	0	0	0	0	0	0	0	0
Dry24	Jigjiga	NE4	JNE4G	1	JNE4G01	Barrel	C	50	1*50	0.5	plastic	out door	20	3	N	T	20	Clean	0	0	0	8.18	2090	2610	3880	24.2	JNE4G01	1680.98	2024-03-05 12:30:19	50	42.8107	9.37746	00:00:00	0	0	0	0	0	0	0	0	0	0	0	0	0	0	0
Dry24	Jigjiga	NE4	JNE4H	1	JNE4H01	Barrel	C	51	1*50	0.5	plastic	Indoor	20	3	F	W	50	Clean	0	0	0	8.7	1320	1650	2500	26.4	JNE4H01	1696.04	2024-03-05 13:10:09	51	42.8125	9.37943	00:00:00	0	0	0	0	0	0	0	0	0	0	0	0	0	0	0
Dry24	Jigjiga	NE4	JNE4I	1	JNE4I01	Berka	A	52	2*3	6	Concret	out door	20	3	F	R	200	Clean	0	1	0	9.81	88.3	126	183	23	JNE4I01	1677.64	2024-03-05 13:32:12	52	42.8124	9.37961	2024-05-03	JNE4I01	20	0	0	0	0	0	0	0	8	0	0	7	0	0
Dry24	Jigjiga	NE4	JNE4J	1	JNE4J01	Building pit	B	53	4*4	16	plastic	out door	20	1	N	R	40	Medium	1	1	1	9.64	127	90.2	192.8	26	JNE4J01	1685.53	2024-03-05 14:13:16	53	42.8138	9.38024	2024-05-03	JNE4J01	20	0	1	1	0.05	1	0.1	0	2	0	0	2	0	0
Dry24	Jigjiga	NE3	JNE3A	1	JNE3A01	construction pit	B	54	5*2	10	plastic	out door	20	1	N	R	30	Turbid	1	1	1	9.17	1100	1420	2140	22.8	JNE3A01	1637.87	2024-03-06 06:28:05	54	42.8052	9.37105	2024-06-03	JNE3A01	20	0	9	9	0.45	1	0.5	1	4	6	1	3	0	0
Dry24	Jigjiga	NE3	JNE3B	1	JNE3B01	Pastic barell	C	55	1*50	0.5	plastic	Indoor	20	3	F	T	50	Clean	0	0	0	7.55	1060	1400	2090	22.9	JNE3B01	1665.75	2024-03-06 06:53:24	55	42.805	9.3711	00:00:00	0	0	0	0	0	0	0	0	0	0	0	0	0	0	0
Dry24	Jigjiga	NE3	JNE3C	1	JNE3C01	construction pit	B	56	2*1	2	concret	out door	20	3	F	W	100	Clean	0	0	0	7.35	1100	1440	2110	24.4	JNE3C01	1687.33	2024-03-06 07:01:15	56	42.8055	9.37064	00:00:00	0	0	0	0	0	0	0	0	0	0	0	0	0	0	0
Dry24	Jigjiga	NE3	JNE3D	1	JNE3D01	Pastic barell	C	57	1*50	0.5	plastic	out door	20	3	N	T	70	Clean	0	0	0	7.62	1140	1490	2220	23.7	JNE3D01	1665.91	2024-03-06 07:22:43	57	42.8054	9.37047	00:00:00	0	0	0	0	0	0	0	0	0	0	0	0	0	0	0
Dry24	Jigjiga	NE3	JNE3E	1	JNE3E01	Pastic barell	C	58	1*50	0.5	plastic	out door	20	1	N	T	20	Clean	0	1	0	8.46	1140	1500	2200	22.5	JNE3E01	1668.56	2024-03-06 07:47:18	58	42.8062	9.36968	2024-06-03	JNE3E01	20	0	0	0	0	5	0.25	18	0	0	6	0	0	0
Dry24	Jigjiga	NE3	JNE3F	1	JNE3F01	Pastic barell	C	59	1*0.5	0.5	plastic	out door	20	1	N	T	100	Clean	0	0	0	7.74	1120	1480	2190	22.5	JNE3F01	1668.02	2024-03-06 08:16:51	59	42.8068	9.36918	00:00:00	0	0	0	0	0	0	0	0	0	0	0	0	0	0	0
Dry24	Jigjiga	NE3	JNE3G	1	JNE3G01	Pastic barell	C	60	1*50	0.5	plastic	out door	20	2	N	T	50	Clean	0	0	0	8.03	1150	1500	2230	22.2	JNE3G01	1667.31	2024-03-06 08:28:16	60	42.8068	9.36852	00:00:00	0	0	0	0	0	0	0	0	0	0	0	0	0	0	0
Dry24	Jigjiga	NE3	JNE3H	1	JNE3H01	Barrel	C	61	1*0.5	0.5	Plastic	out door	20	3	N	w	100	Medium	0	0	0	7.41	1810	2200	3380	30.9	JNE3H01	1666.42	2024-03-06 08:47:22	61	42.8053	9.36851	00:00:00	0	0	0	0	0	0	0	0	0	0	0	0	0	0	0
Dry24	Jigjiga	NE3	JNE3I	1	JNE3I01	construction pit	B	62	4*5	20	plastic	out door	20	3	F	W	100	Medium	0	1	1	7.98	1090	1440	2130	25.4	JNE3I01	1651.36	2024-03-06 13:40:08	62	42.8041	9.37027	2024-06-03	JNE3I01	20	0	4	4	0.2	7	0.55	0	8	4	0	13	0	0
Dry24	Jigjiga	NE3	JNE3J	1	JNE3J01	Pastic barell	C	63	1*.50	0.5	plastic	Indoor	20	3	F	W	70	Clean	0	0	0	8.22	1930	2430	3620	25.5	JNE3J01	1665.97	2024-03-06 14:05:25	63	42.8062	9.36795	00:00:00	0	0	0	0	0	0	0	0	0	0	0	0	0	0	0
Dry24	Jigjiga	NE2	JNE2A	1	JNE2A01	Barel	C	64	1*0.5	0.5	plastic	out door	20	3	N	T	10	Turbid	1	1	0	8.1	2900	3570	5320	29.3	JNE2A01	1656.72	2024-03-06 14:40:00	64	42.804	9.36237	2024-06-03	JNE2A01	20	0	0	0	0	7	0.35	0	14	0	0	18	0	0
Dry24	Jigjiga	NE2	JNE2B	1	JNE2B01	Ground cisten	A	66	0.30*0.50	0.15	Ground	out door	20	1	N	W		Turbid	0	1	0	7.67	2510	3110	4630	22.1	JNE2B01	1662.87	2024-03-07 06:51:32	66	42.8019	9.36331	2024-07-03	JNE2B01	20	0	0	0	0	4	0.2	0	21	0	0	20	0	0
Dry24	Jigjiga	NE2	JNE2C	1	JNE2C01	construction pit	B	67	4*4	16	plastic	out door	20	1	N	W	100	Medium	0	1	0	7.76	2380	2980	4280	23.21	JNE2C01	1670	2024-03-07 07:04:49	67	42.802	9.36299	2024-07-03	JNE2C01	20	0	0	0	0	0	0	0	6	0	0	3	0	0
Dry24	Jigjiga	NEE	JNEE2	1	JNEE2D01	barel	C	68	1*0.5	0.5	plastic	Indoor	20	3	F	T	0.5	Clean	0	0	0	7.33	1790	2270	3380	27.1	JNEE2D01	1674.05	2024-03-07 07:15:57	68	42.8019	9.36276	00:00:00	0	0	0	0	0	0	0	0	0	0	0	0	0	0	0
Dry24	Jigjiga	NE2	JNE2E	1	JNE2E01	Jarican	E	69	0.50*0.30	0.15	Jerican	out door	20	3	F	T	50	Clean	0	0	0	7.44	1970	2260	3380	24.3	JNE2E01		2024-03-07 07:36:04	69	42.8018	9.36282	00:00:00	0	0	0	0	0	0	0	0	0	0	0	0	0	0	0
Dry24	Jigjiga	NE2	JNE2F	1	JNE2F01	Barel	C	70	1*0.50	0.5	plastic barel	Indoor	20	3	F	T	100	Clean	0	0	0	7.04	2040	2460	3730	26.4	JNE2F01	1705.74	2024-03-07 07:49:27	70	42.8016	9.36177	00:00:00	0	0	0	0	0	0	0	0	0	0	0	0	0	0	0
Dry24	Jigjiga	NE2	JNE2G	1	JNE2G01	Plastic	C	71	1*0.50	0.5	Plastic	out door	20	1	N	T	50	Clean	0	0	0	7.39	1400	1860	2670	29.1	JNE2G01		2024-03-07 08:03:58	71	42.8015	9.36179	00:00:00	0	0	0	0	0	0	0	0	0	0	0	0	0	0	0
Dry24	Jigjiga	NE2	JNE2H	1	JNE2H01	jerikan	E	72	0.50*0.30	0.15	Jerican	Indoor	20	3	F	T	20	Clean	0	0	0	7.96	1810	2310	3360	27.5	JNE2H01	1639.27	2024-03-07 08:23:21	72	42.8029	9.36256	00:00:00	0	0	0	0	0	0	0	0	0	0	0	0	0	0	0
Dry24	Jigjiga	NE2	JNE2I	1	JNE2I01	Barel	C	73	1*0.50	0.5	plastic barel	out door	20	2	P	T	50	Medium	0	0	0	7.9	1600	2100	3100	31.1	JNE2I01	1660.11	2024-03-07 08:48:47	73	42.8037	9.36253	00:00:00	0	0	0	0	0	0	0	0	0	0	0	0	0	0	0
Dry24	Jigjiga	NE2	JNE2J	1	JNE2J01	construction pit	B	74	1*1	1	plastic barel	out door	20	3	F	T	50	Clean	0	0	0	7.13	1890	2380	3530	29	JNE2J01	1634.21	2024-03-07 12:42:12	74	42.803	9.36336	00:00:00	0	0	0	0	0	0	0	0	0	0	0	0	0	0	0
Dry24	Jigjiga	NE2	JNE2K	1	JNE2K01	roto	C	75	2*2	4	Roto plastic	out door	20	3	N	R	20	Clean	0	0	0	8.26	156	219	328	26.5	JNE2K01	1659.16	2024-03-07 13:03:25	75	42.8029	9.36084	00:00:00	0	0	0	0	0	0	0	0	0	0	0	0	0	0	0
Dry24	Jigjiga	NE1	JNE1A	1	JNE1A01	Barel	C	76	1*0.50	0.5	plastic barel	out door	20	3	P	T	50	Clean	0	1	1	7.97	1640	2070	3130	27.8	JNE1A01	1639.52	2024-03-07 13:45:26	76	42.8052	9.35699	2024-07-03	JNE1A01	20	0	4	4	0.2	1	0.25	4	0	4	2	1	0	0
Dry24	Jigjiga	NE1	JNE1A	2	JNE1A02	Barel	C	76	1*0.51	0.51	plastic barel	out door	20	3	P	T	50	Clean	0	0	0	8.07	976	1286	1922	28.3	JNE1A02	1639.52	2024-03-07 13:45:26	76	42.8052	9.35699	00:00:00	0	0	0	0	0	0	0	0	0	0	0	0	0	0	0
Dry24	Jigjiga	NE1	JNE1B	1	JNE1B01	Barel	C	77	0.40*0.40	0.16	Baldi	out door	20	1	N	T	40	Medium	0	1	1	8.31	1608	2130	3200	28.8	JNE1B01	1654.6	2024-03-07 14:10:03	77	42.8051	9.3563	2024-07-03	JNE1B01	20	0	7	7	0.35	1	0.4	0	0	6	0	0	0	0
Dry24	Jigjiga	NE1	JNE1B	2	JNE1B02	Barel	C	77	1*0.50	0.5	plastic barel	out door	20	3	P	R	60	Clean	0	0	0	8.18	77	109.8	163.2	29.8	JNE1B02	1654.6	2024-03-07 14:10:03	77	42.8051	9.3563	00:00:00	0	0	0	0	0	0	0	0	0	0	0	0	0	0	0
Dry24	Jigjiga	NE1	JNE1C	1	JNE1C01	Rota	C	78	2*1	2	Roto plastic	out door	20	1	N	T	10	Clean	0	0	0	8	2250	2810	4110	23.6	JNE1C01	1635.44	2024-03-08 06:21:19	78	42.8046	9.35558	00:00:00	0	0	0	0	0	0	0	0	0	0	0	0	0	0	0
Dry24	Jigjiga	NE1	JNE1D	1	JNE1D01	Baldi	E	79	0.50*0.50	0.25	Plastic baldi	Indoor	20	3	F	R	50	Medium	0	1	1	8.3	70.9	99.8	150.7	23.9	JNE1D01	1655.99	2024-03-08 06:48:42	79	42.8045	9.35663	2024-08-03	JNE1D01	10	0	2	2	0.2	0	0.2	1	6	1	1	6	0	0
Dry24	Jigjiga	NE1	JNE1E	1	JNE1E01	Barel	C	81	0.70*0.25	0.175	Plastic barel	out door	20	3	N	T	5	Medium	1	0	0	7.95	1870	2370	3510	25.1	JNE1E01	1656.97	2024-03-08 07:20:26	81	42.8049	9.35713	00:00:00	0	0	0	0	0	0	0	0	0	0	0	0	0	0	0
Dry24	Jigjiga	NE1	JNE1F	1	JNE1F01	Barel	C	82	1*0.50	0.5	Plastic barel	out door	20	3	N	T	80	Clean	0	0	0	7.42	1840	2320	3480	25.8	JNE1F01	1692.3	2024-03-08 07:47:26	82	42.8042	9.35694	00:00:00	0	0	0	0	0	0	0	0	0	0	0	0	0	0	0
Dry24	Jigjiga	NE1	JNE1G	1	JNE1G01	jerikan	E	83	0.50*0.20	0.1	Jerican	out door	20	3	N	T	20	Clean	0	0	0	8.04	2290	2840	4260	24.1	JNE1G01	1672.32	2024-03-08 08:13:29	83	42.8036	9.35621	00:00:00	0	0	0	0	0	0	0	0	0	0	0	0	0	0	0
Dry24	Jigjiga	NE1	JNE1H	1	JNE1H01	Pastic sheet	B	84	3*2	6	Plastic	out door	20	1	N	T	50	Turbid	1	1	1	8	2270	2830	4220	24.7	JNE1H01	1649.37	2024-03-08 12:58:48	84	42.8034	9.35553	2024-08-03	JNE1H01	20	0	10	10	0.5	7	0.85	5	60	5	1	35	7 Culiseta	0
Dry24	Jigjiga	NE1	JNE1I	1	JNE1I01	Plastic sheet	B	85	5*5	25	Plastic	out door	20	1	N	R	100	Turbid	1	1	0	7.47	2250	2790	4190	23.8	JNE1I01	1672.38	2024-03-08 14:09:51	85	42.8038	9.35529	00:00:00	0	0	0	0	0	0	0	0	0	0	0	0	0	0	0
Dry24	Jigjiga	NE1	JNE1K	1	JNE1K01	Birka	A	86	4*3	12	ground birka	out door	20	3	N	W	300	Turbid	0	0	0	8.2	1640	2100	3140	22.1	JNE1K01	1648.59	2024-03-09 05:59:10	86	42.8012	9.35704	00:00:00	0	0	0	0	0	0	0	0	0	0	0	0	0	0	0
Dry24	Jigjiga	NE1	JNE1L	1	JNE1L01	Roto	C	87	2*1	2	plastic	out door	20	2	P	W	200	Turbid	0	0	0	8.69	2210	2740	4120	19.5	JNE1L01	1655.44	2024-03-09 06:34:39	87	42.8047	9.35496	2024-08-03	JNE1I01	20	0	0	0	0	0	0	0	15	0	0	10	0	0
Dry24	Jigjiga	NE1	JNE1J	1	JNE1J01	Ground cistern	A	88	4*4	16	concret	out door	20	3	F	W	200	Clean	0	0	0	9.64	191	267	400	24	JNE1J01	1649.91	2024-03-09 06:39:56	88	42.8032	9.3547	00:00:00	0	0	0	0	0	0	0	0	0	0	0	0	0	0	0
Dry24	Jigjiga	NW1	JNW1	1	JNW1 CP1	Ground cisten	A	89	5*4	20	concret	out door	20	3	N	T	200	Turbid	0	1	0	8.72	1090	1430	2140	23	JNW1 CP1	1663.53	2024-03-09 07:05:20	89	42.7972	9.35434	2024-09-03	JNW1CP1	20	0	0	0	0	0	0	0	14	0	0	13	0	0
Dry24	Jigjiga	NW1	JNW1A	1	JNW1A01	Bermel	C	90	1*0.50	0.5	plastic bermel	out door	20	3	F	T	100	Medium	0	0	0	8.76	1220	1550	2360	26.4	JNW1A01	1687.03	2024-03-09 07:27:03	90	42.7973	9.3546	00:00:00	0	0	0	0	0	0	0	0	0	0	0	0	0	0	0
Dry24	Jigjiga	NW1	JNW1A	2	JNW1A02	Metal bermel	C	90	1*0.50	0.5	Metal borel	out door	20	1	N	R	100	Medium	0	0	0	9.46	6880	4080	6030	25.5	JNW1A02	1687.03	2024-03-09 07:27:03	90	42.7973	9.3546	00:00:00	0	0	0	0	0	0	0	0	0	0	0	0	0	0	0
Dry24	Jigjiga	NW1	JNW1B	1	JNW1B01	Plastic sheet	B	91	3*3	9	Plastic sheet	out door	20	1	N	W	100	Turbid	0	1	1	9.14	3590	4380	6460	24.2	JNW1B01	1691.06	2024-03-09 07:56:31	91	42.7977	9.35496	2024-09-03	JNW1B01	20	0	2	2	0.1	0	0.1	0	1	1	0	2	0	0
Dry24	Jigjiga	NW1	JNW1C	1	JNW1C01	Metal Borel	C	92	1*0.50	0.5	metal	out door	20	2	N	R	100	Turbid	0	0	0	8.28	150	211	315	25	JNW1C01	1655.54	2024-03-09 08:47:12	92	42.7977	9.35531	00:00:00	0	0	0	0	0	0	0	0	0	0	0	0	0	0	0
Dry24	Jigjiga	NW1	JNW1D	1	JNW1D01	Plastic sheet	B	93	1*0.50	0.5	plastic bermel	out door	20	3	N	R	50	Medium	0	0	0	8.88	134	190	283	25.7	JNW1D01	1651.18	2024-03-09 12:52:28	93	42.798	9.35435	00:00:00	0	0	0	0	0	0	0	0	0	0	0	0	0	0	0
Dry24	Jigjiga	NW1	JNW1E	1	JNW1E01	Jarican	E	94	0.50*0.30	0.15	Plastic	out door	20	3	N	T	30	Clean	0	0	0	8.67	1012	1333	1989	26.9	JNW1E01	1658.54	2024-03-09 13:11:22	94	42.7982	9.35445	00:00:00	0	0	0	0	0	0	0	0	0	0	0	0	0	0	0
Dry24	Jigjiga	NW1	JNW1F	1	JNW1F01	Plastic barel	E	95	0.50*0.50	0.25	Plastic	out door	20	1	N	T	30	Clean	0	0	0	8.83	1080	1420	2090	23.7	JNW1F01	1656.48	2024-03-09 13:29:06	95	42.7982	9.35484	00:00:00	0	0	0	0	0	0	0	0	0	0	0	0	0	0	0
Dry24	Jigjiga	NW1	JNW1G	1	JNW1G01	Plastic barel	E	96	1*0.50	0.5	Plastic	out door	20	2	T	T	30	Medium	0	0	0	8.63	1670	1410	2120	23.4	JNW1G01	1634.3	2024-03-09 13:52:40	96	42.7984	9.3553	00:00:00	0	0	0	0	0	0	0	0	0	0	0	0	0	0	0
Dry24	Jigjiga	NW1	JNW1H	1	JNW1H01	Plastic	C	97	1*0.50	0.5	Plastic barel	out door	20	1	N	W	50	Clean	0	0	0	8.67	2340	2900	4360	25.1	JNW1H01		2024-03-09 14:15:02	97	42.7983	9.35532	00:00:00	0	0	0	0	0	0	0	0	0	0	0	0	0	0	0
Dry24	Jigjiga	NW1	JNW1I	1	JNW1I01	Plastic baldi	E	98	0.50*0.50	0.25	Plastic	out door	20	1	N	R	20	Medium	0	0	0	8.56	196	277	411	23.6	JNW1I01	1637.45	2024-03-10 05:55:07	98	42.7985	9.3532	00:00:00	0	0	0	0	0	0	0	0	0	0	0	0	0	0	0
Dry24	Jigjiga	NW1	JNW1J	1	JNW1J01	Jarican	E	99	0.50*0.35	0.175	Plastic	out door	20	1	N	T	30	Clean	0	0	0	8.77	109	1334	1986	22.2	JNW1J01	1658.45	2024-03-10 06:12:54	99	42.7984	9.35367	00:00:00	0	0	0	0	0	0	0	0	0	0	0	0	0	0	0
Dry24	Jigjiga	NW2	JNW2	1	JNW2 CP1	Plastic sheet	B	100	3*4	12	Plastic sheet	out door	20	1	N	R	10	Turbid	1	1	1	9.25	1210	1570	2350	24.3	JNW2 CP1	1671.14	2024-03-10 06:45:58	100	42.7894	9.36037	2024-11-03	JNW2CP1	20	10	2	12	0.6	0	0.6	0	0	5	0	0	0	0
Dry24	Jigjiga	NW2	JNW2A	1	JNW2A01	Plastic roto	C	101	2*3	6	Plastic	out door	20	3	N	T	100	Clean	0	0	0	8.37	1080	1420	2130	23.8	JNW2A01	1694.51	2024-03-10 07:06:51	101	42.7895	9.36044	00:00:00	0	0	0	0	0	0	0	0	0	0	0	0	0	0	0
Dry24	Jigjiga	NW2	JNW2C	1	JNW2CP2	Plastic sheet	B	102	4*3	12	Plastic	out door	20	1	N	w	100	Turbid	0	0	0	8.48	1680	2130	3800	22.4	JNW2CP2	1642.98	2024-03-11 05:15:40	102	42.7913	9.36338	00:00:00	0	0	0	0	0	0	0	0	0	0	0	0	0	0	0
Dry24	Jigjiga	NW2	JNW2B	1	JNW2B01	Cistern	A	103	3*2	6	concret	out door	20	3	F	T	200	Clean	0	0	0	8.81	1040	1360	2080	21.1	JNW2B01	1684.32	2024-03-11 05:37:51	103	42.791	9.36434	00:00:00	0	0	0	0	0	0	0	0	0	0	0	0	0	0	0
Dry24	Jigjiga	NW2	JNW2C	1	JNW2C01	Ground cisten	A	104	3*4	12	concret	out door	20	1	P	T	1.5	Clean	0	1	1	8.26	1080	1410	2120	22.4	JNW2C01	1686.54	2024-03-11 06:18:12	104	42.7905	9.3653	2024-10-03	JNW2C01	20	4	2	6	0.3	0	0.3	0	0	4	0	0	0	0
Dry24	Jigjiga	NW2	JNW2D	1	JNW2D01	Ground cisten	A	105	3*4	12	concret	out door	20	3	N	W	200	Clean	0	0	0	8.6	851	1128	1689	20.6	JNW2D01	1693.3	2024-03-11 06:43:58	105	42.7894	9.36445	00:00:00	0	0	0	0	0	0	0	0	0	0	0	0	0	0	0
Dry24	Jigjiga	NW2	JNW2E	1	JNW2E01	Ground cisten	A	106	3*4	12	concret	out door	20	3	N	W	200	Clean	0	0	0	8.56	1260	1640	2470	22.1	JNW2E01	1689.58	2024-03-11 07:05:16	106	42.7893	9.36416	00:00:00	0	0	0	0	0	0	0	0	0	0	0	0	0	0	0
Dry24	Jigjiga	NW2	JNW2E	2	JNW2E02	Plastic barel	E	106	1*0.50	0.5	Plastic	out door	20	1	N	W	50	Clean	0	0	0	8.52	1270	1650	2480	21.8	JNW2E02	1689.58	2024-03-11 07:05:16	106	42.7893	9.36416	00:00:00	0	0	0	0	0	0	0	0	0	0	0	0	0	0	0
Dry24	Jigjiga	NW2	JNW2F	1	JNW2F01	Ground cisten	A	107	3*4	12	concret	out door	20	3	N	R	100	Clean	0	1	1	8.57	1790	2280	3380	22.1	JNW2F01	1681.07	2024-03-11 07:36:38	107	42.7896	9.36416	2024-11-03	JNW2F01	20	7	0	7	0.35	0	0.35	0	0	4	0	0	0	0
Dry24	Jigjiga	NW2	JNW2G	1	JNW2G01	Ground cisten	A	108	5*5	25	Concret	out door	20	3	N	R	300	Clean	0	0	0	9.67	87	128.9	185.9	25.9	JNW2G01	1678.96	2024-03-11 07:55:02	108	42.7897	9.36327	0	0	0	0	0	0	0	0	0	0	0	0	0	0	0	0
Dry24	Jigjiga	NW2	JNW2H	1	JNW2H01	Plastic barel	E	109	1*0.50	0.5	Plastic	out door	20	2	N	W	50	Clean	0	0	0	8.62	956	1262	1896	22.1	JNW2H01	1697.87	2024-03-11 08:08:56	109	42.7895	9.36334	0	0	0	0	0	0	0	0	0	0	0	0	0	0	0	0
Dry24	Jigjiga	NW2	JNW2H	2	JNW2H02	Ground cisten	A	109	3*2	6	concret	out door	20	3	N	W	200	Medium	0	0	0	9.06	393	540	811	24.7	JNW2H02	1697.87	2024-03-11 08:08:56	109	42.7895	9.36334	0	0	0	0	0	0	0	0	0	0	0	0	0	0	0	0
Dry24	Jigjiga	NW2	JNW2I	1	JNW2I01	Ground cisten	A	112	4*3	12	concret	out door	20	3	N	W	150	Clean	0	0	0	8.38	2180	2710	4040	24.4	JNW2I01	1658.91	2024-03-11 08:31:20	112	42.7893	9.36341	0	0	0	0	0	0	0	0	0	0	0	0	0	0	0	0
Dry24	Jigjiga	NW2	JNW2J	1	JNW2J01	Plastic (roto)	C	113	1.50*1.50	2.25	Plastic	out door	20	3	P	T	100	Clean	0	0	0	8.47	868	1170	1697	27.1	JNW2J01		2024-03-11 12:43:59	113	42.789	9.36302	0	0	0	0	0	0	0	0	0	0	0	0	0	0	0	0
Dry24	Jigjiga	NW3	JNW3A	1	JNW3A01	Fiber glass	C	114	1.50*0.70	1.05	Fiber glass	out door	20	3	P	R	50	Clean	0	0	0	8.44	3100	133.3	200.6	26.6	JNW3A01	1665.93	2024-03-11 13:21:58	114	42.7877	9.37411	0	0	0	0	0	0	0	0	0	0	0	0	0	0	0	0
Dry24	Jigjiga	NW3	JNW3B	1	JNW3B01	Roto	C	115	2*2	4	Fiber glass	out door	20	1	F	T	100	Clean	0	0	0	7.94	1300	1700	2600	25.1	JNW3B01	1673.83	2024-03-11 13:32:06	115	42.7886	9.37404	0	0	0	0	0	0	0	0	0	0	0	0	0	0	0	0
Dry24	Jigjiga	NW3	JNW3	1	JNW3 CP1	Plastic sheet	B	116	4*4	16	Plstic	out door	20	1	N	W	50	Turbid	1	1	1	9.11	1400	1770	2750	25.5	JNW3 CP1	1692.21	2024-03-11 14:14:23	116	42.7877	9.37492	2024-12-04	JNW3CP1	20	17	6	23	1.15	8	1.55	0	7	28	0	5	0	0
Dry24	Jigjiga	NW3	JNW3C	1	JNW3C01	Water tank	C	117	1*1	1	Fiber glass	out door	20	3	P	T	50	Clean	0	0	0	8.67	1220	1580	2370	21.1	JNW3C01	1687.4	2024-03-12 06:29:58	117	42.7866	9.37328	0	0	0	0	0	0	0	0	0	0	0	0	0	0	0	0
Dry24	Jigjiga	NW3	JNW3D	1	JNW3D01	Plastic sheet	B	118	2*4	8	Plastic sheet	out door	30	1	N	W	30	Turbid	0	0	0	9.41	119	164	249	19.2	JNW3D01	1665.06	2024-03-12 06:36:10	118	42.7887	9.37273	2024-12-03	JNW3D03	20	0	0	0	0	0	0	7	5	0	4	5	0	0
Dry24	Jigjiga	NW3	JNW3D	2	JNW3D02	Barel	C	118	1*0.50	0.5	Plastic	out door	20	2	N	T	20	Medium	0	0	0	9.12	385	533	7894	22.4	JNW3D02	1665.06	2024-03-12 06:36:10	118	42.7887	9.37273	00:00:00	0	0	0	0	0	0	0	0	0	0	0	0	0	0	0
Dry24	Jigjiga	NW3	JNW3D	3	JNW3D03	Water tank	C	118	1*1	1	Fiber glass	out door	20	3	N	C	100	Turbid	0	1	0	8.66	97	1380	2050	20.7	JNW3D03	1665.06	2024-03-12 06:36:10	118	42.7887	9.37273	00:00:00	0	0	0	0	0	0	0	0	0	0	0	0	0	0	0
Dry24	Jigjiga	NW3	JNW3E	1	JNW3E01	Barel	C	119	3*3	9	plastic	out door	20	3	W	T	100	Clean	0	0	0	8.25	1370	1760	2650	23.8	JNW3E01	1668.84	2024-03-12 07:19:54	119	42.7883	9.37304	00:00:00	0	0	0	0	0	0	0	0	0	0	0	0	0	0	0
Dry24	Jigjiga	NW3	JNW3F	1	JNW3F01	Plastic sheet	B	120	2*3	6	Pastic	out door	20	3	F	T	50	Clean	0	0	0	8.22	1360	1760	2630	22.5	JNW3F01	1689.18	2024-03-12 07:40:52	120	42.7878	9.37568	00:00:00	0	0	0	0	0	0	0	0	0	0	0	0	0	0	0
Dry24	Jigjiga	NW3	JNW3G	1	JNW3G01	Plastic sheet	B	121	3*4	12	Plastic	out door	20	1	N	T	20	Turbid	0	1	1	8.4	1350	1760	2610	25.3	JNW3G01	1685.71	2024-03-12 08:12:01	121	42.7867	9.37581	2024-12-03	JNW3G01	20	10	5	15	0.75	4	0.95	0	45	14	0	40	0	0
Dry24	Jigjiga	NW3	JNW3H	1	JNW3H01	Barel	C	123	1*0.50	0.5	Plastic	out door	20	1	N	T	30	Clean	0	0	0	8.03	140	1810	2730	27.3	JNW3H01	1677.46	2024-03-12 08:47:08	123	42.7861	9.37577	00:00:00	0	0	0	0	0	0	0	0	0	0	0	0	0	0	0
Dry24	Jigjiga	NW3	JNW3I	1	JNW3I01	Plastic sheet	B	124	5*5	25	Plastic	out door	20	1	N	R	30	Turbid	1	1	1	8.62	2340	2900	4330	28.1	JNW3I01	1662.82	2024-03-12 12:44:35	124	42.7863	9.37571	2024-12-03	JNW3I01	20	6	8	14	0.7	0	0.7	0	0	4	0	0	0	0
Dry24	Jigjiga	NW3	JNW3J	1	JNW3J01	Plastic sheet	B	125	2*3	6	Plastic	out door	20	1	N	T	20	Medium	0	0	0	8.61	1380	1780	2670	30.5	JNW3J01	1677.5	2024-03-12 13:08:00	125	42.7864	9.3748	00:00:00	0	0	0	0	0	0	0	0	0	0	0	0	0	0	0
Dry24	Jigjiga	NW3	JNW3K	1	JNW3K01	Plastic sheet	B	126	2*4	8	Plastic	out door	20	1	N	W	40	Turbid	1	1	1	8.97	1240	1620	2420	26.6	JNW3K01	1673.99	2024-03-12 13:24:35	126	42.7868	9.37425	2024-12-03	JNW3K01	20	22	16	38	1.9	16	2.7	0	45	53	0	40	0	0
Dry24	Jigjiga	NW4	JNW4A	1	JNW4A01	Plastic sheet	B	127	5*5	25	plastic	out door	20	1	N	W	10	Turbid	1	0	0	8.58	10.63	12.08	17.84	25.3	JNW4A01	1675.75	2024-03-12 14:19:05	127	42.783	9.38161	0	0	0	0	0	0	0	0	0	0	0	0	0	0	0	0
Dry24	Jigjiga	NW4	JNW4B	1	JNW4B02	Barel	C	128	1*0.5	0.5	Plastic	out door	20	1	N	T	50	Clean	0	0	1	8.72	1210	1570	2630	20.7	JNW4B02	1651.57	2024-03-13 05:34:37	128	42.7839	9.37945	2024-12-03	JNW4A01	20	10	1	11	0.55	0	0.55	0	0	5	0	1	0	0
Dry24	Jigjiga	NW4	JNW4C	1	JNW4C01	Barel	C	129	1*0.50	0.5	plastic	out door	20	2	N	R	50	Turbid	0	0	0	8.63	146	204	313	19.4	JNW4C01	1672.08	2024-03-13 05:52:42	129	42.7834	9.38018	00:00:00	0	0	0	0	0	0	0	0	0	0	0	0	0	0	0
Dry24	Jigjiga	NW4	JNW4D	1	JNW4D01	Plastic tank	C	130	1*1	1	Plastic	out door	10	1	N	R	5	Turbid	0	0	0	9.05	309	430	641	20.4	JNW4D01	1667.9	2024-03-13 06:31:31	130	42.7821	9.38217	00:00:00	0	0	0	0	0	0	0	0	0	0	0	0	0	0	0
Dry24	Jigjiga	NW4	JNW4E	1	JNW4E01	Plastic	C	131	3*3	9	Plastic	out door	20	1	N	w	5	Medium	0	0	0	9.51	123	174	262	23.8	JNW4E01	1683.79	2024-03-13 07:03:46	131	42.7838	9.38228	00:00:00	0	0	0	0	0	0	0	0	0	0	0	0	0	0	0
Dry24	Jigjiga	NW4	JNW4F	1	JNW4F01	Bermel	C	132	1*0.50	0.5	plastic	out door	20	2	P	T	100	Clean	0	0	0	8.12	1070	1400	2080	23.1	JNW4F01	1676.05	2024-03-13 07:23:50	132	42.7844	9.38141	00:00:00	0	0	0	0	0	0	0	0	0	0	0	0	0	0	0
Dry24	Jigjiga	NW4	JNW4C	1	JNW4CP1	Plastic sheet	B	133	5*4	20	Plastic	out door	20	1	N	R	20	Turbid	0	1	1	9.24	132	186	283	29	JNW4CP1	1692.93	2024-03-13 07:57:01	133	42.7844	9.3792	13/3/2024	JNW4CP1	20	5	9	14	0.7	7	1.05	0	2	13	0	3	0	0
Dry24	Jigjiga	NWN	JNWN4	1	JNWN4G01	Plastic sheet	B	134	3*3	9	plastic	out door	20	1	N	W	5	Medium	0	1	1	9.51	123	174	262	23.8	JNWN4G01	1677.9	2024-03-13 08:21:10	134	42.7848	9.38005	13/3/2024	JNW4G01	20	2	6	8	0.4	0	0.4	0	0	4	0	0	0	0
Dry24	Jigjiga	NW4	JNW4H	1	JNW4H01	Birka	A	135	1*0.50	0.5	plastic	indoor	20	3	F	T	2	Clean	0	0	0	8.6	1140	1500	2500	29.2	JNW4H01		2024-03-13 12:34:09	135	42.7848	9.38003	0	0	0	0	0	0	0	0	0	0	0	0	0	0	0	0
Dry24	Jigjiga	NW4	JNW4I	1	JNW4I01	Water tank	C	136	4*3	12	Metal	out door	20	3	N	W	250	Clean	0	0	0	9.19	99	140	209	22.1	JNW4I01	1682.57	2024-03-13 12:55:52	136	42.782	9.3835	0	0	0	0	0	0	0	0	0	0	0	0	0	0	0	0
Dry24	Jigjiga	NW4	JNW4I	2	JNW4I02	Barel	C	136	1*0.50	0.5	plastic	outdoor	20	1	p	w	100	Turbid	0	0	0	11.3	455	622	40	25.9	JNW4I02	1682.57	2024-03-13 12:55:52	136	42.782	9.3835	0	0	0	0	0	0	0	0	0	0	0	0	0	0	0	0
Dry24	Jigjiga	NW4	JNW4J	1	JNW4J01	Barmel	C	138	1*0.50	0.5	plastic	outdoor	20	1	N	T	20	Clean	0	0	0	8.35	1220	1990	2380	28.2	JNW4J01	1676.51	2024-03-13 13:12:12	138	42.7836	9.3789	0	0	0	0	0	0	0	0	0	0	0	0	0	0	0	0
Dry24	Jigjiga	NW5	JNW5	1	JNW5 CP1	Plastic	C	139	4*5	20	plastic	outdoor	20	1	N	o	20	Turbid	1	1	1	9.27	2190	2730	4040	26.1	JNW5 CP1	1728.43	2024-03-13 14:18:11	139	42.7707	9.36995	13/3/2024	JNW5CP1	20	11	3	14	0.7	0	0.7	3	0	9	2	0	0	0
Dry24	Jigjiga	NW5	JNW5	1	JNW5 D01	Plastic	C	140	3*4	12	plastic	outdoor	20	1	N	O	50	Turbid	1	1	1	8.68	2550	3160	4700	20.7	JNW5 D01	1717.17	2024-03-14 05:10:50	140	42.7719	9.37086	14/3/2024	JNW5D01	20	20	4	24	1.2	1	1.25	0	0	21	0	0	0	0
Dry24	Jigjiga	NW5	JNW5A	1	JNW5A01	jerikan	E	141	0.50*0.20	0.1	plastic	indoor	20	3	F	R	30	Clean	0	0	0	8.75	970	1282	1901	23.4	JNW5A01	1724.17	2024-03-14 05:39:29	141	42.7701	9.37042	0	0	0	0	0	0	0	0	0	0	0	0	0	0	0	0
Dry24	Jigjiga	NW5	JNW5B	1	JNW5B01	Water tank	C	142	2*1	2	metal	outdoor	20	3	n	w	20	Clean	0	0	0	8.7	980	1302	1940	23.9	JNW5B01	1708.04	2024-03-14 05:48:07	142	42.7697	9.37012	0	0	0	0	0	0	0	0	0	0	0	0	0	0	0	0
Dry24	Jigjiga	NW5	JNW5B	2	JNW5B02	Barel	C	142	1*0.50	0.5	plastic	outdorr	20	1	N	W	100	Clean	0	0	0	8.65	1350	1030	2300	20.2	JNW5B02	1708.04	2024-03-14 05:48:07	142	42.7697	9.37012	0	0	0	0	0	0	0	0	0	0	0	0	0	0	0	0
Dry24	Jigjiga	NW5	JNW5	1	JNW5 CP2	Plastic sheet	B	143	3*4	12	plastic	outdoor	20	1	N	W	20	Turbid	1	1	1	9.36	2320	2880	4290	23.8	JNW5 CP2	1731.04	2024-03-14 06:15:57	143	42.7699	9.37087	14/3/2024	JNW5CP2	20	6	2	8	0.4	0	0.4	0	0	3	0	0	0	0
Dry24	Jigjiga	NW5	JNW5C	1	JNW5C01	Plastic	C	144	0.50*0.50	0.25	plastic	outdoor	0.5	1	N	T	50	Clean	0	0	0	8.57	980	1299	1936	22	JNW5C01	1729.6	2024-03-14 06:32:23	144	42.7702	9.37219	0	0	0	0	0	0	0	0	0	0	0	0	0	0	0	0
Dry24	Jigjiga	NW5	JNW5E	1	JNW5E01	Bircka	A	147	2*2	4	concret	outdoor	20	3	N	w	2	Clean	0	0	0	8.6	957	1264	1890	25	JNW5E01	1749.02	2024-03-14 07:06:52	147	42.768	9.37054	0	0	0	0	0	0	0	0	0	0	0	0	0	0	0	0
Dry24	Jigjiga	NW5	JNW5F	1	JNW5F01	Plastic	C	148	3*3	9	plastic	outdoor	30	1	N	W	30	Turbid	1	1	1	8.82	1070	1410	3600	21.4	JNW5F01		2024-03-14 07:32:51	148	42.768	9.37049	14/3/2024	JNW5F01	20	44	40	84	4.2	22	5.3	0	13	49	0	9	0	0
Dry24	Jigjiga	NW5	JNW5G	1	JNW5G01	Plastic	C	149	1*0.50	0.5	plastic	outdoor	20	2	F	T	10	Clean	0	0	0	8.74	980	1295	1936	21.9	JNW5G01	1726.6	2024-03-14 07:53:37	149	42.7689	9.36992	0	0	0	0	0	0	0	0	0	0	0	0	0	0	0	0
Dry24	Jigjiga	NW5	JNW5G	2	JNW5G02	Water tank	C	149	3*1.50	4.5	Plastic	outdoor	20	3	N	T	100	Clean	0	0	0	8.54	980	1220	1820	21.9	JNW5G02	1726.6	2024-03-14 07:53:37	149	42.7689	9.36992	0	0	0	0	0	0	0	0	0	0	0	0	0	0	0	0
Dry24	Jigjiga	NW5	JNW5G	3	JNW5G03	Water tank	C	149	3*1	3	metal	outdoor	20	3	N	R	8	Clean	0	0	0	9.01	2460	3500	54.2	21.9	JNW5G03	1726.6	2024-03-14 07:53:37	149	42.7689	9.36992	0	0	0	0	0	0	0	0	0	0	0	0	0	0	0	0
Dry24	Jigjiga	NW5	JNW5H	1	JNW5H01	Water tank	C	150	3*1	3	metal	outdoor	20	3	N	W	100	Clean	0	0	0	8.89	229	322	489	24.9	JNW5H01	1714.03	2024-03-14 08:11:51	150	42.7689	9.36989	0	0	0	0	0	0	0	0	0	0	0	0	0	0	0	0
Dry24	Jigjiga	NW5	JNW5I	1	JNW5I01	Plastic sheet	B	151	2*4	8	plastic	outdoor	20	1	N	R	50	Medium	0	0	0	10.35	85.2	120.5	183.4	25.5	JNW5I01	1734.34	2024-03-14 08:31:18	151	42.7715	9.37001	0	0	0	0	0	0	0	0	0	0	0	0	0	0	0	0
Dry24	Jigjiga	NW5	JNW5I	2	JNW5I02	Metal thank	C	151	2*2	4	metal	outdoor	20	1	M	R	100	Clean	0	0	0	9.74	90.8	13.5	195.8	27.3	JNW5I02	1734.34	2024-03-14 08:31:18	151	42.7715	9.37001	0	0	0	0	0	0	0	0	0	0	0	0	0	0	0	0
Dry24	Jigjiga	NW5	JNW5I	3	JNW5I03	Barel	C	151	1*0.50	0.5	plastic	outdoor	20	1	N	R	50	Clean	0	0	0	9.88	88.6	125.7	189	26	JNW5I03	1734.34	2024-03-14 08:31:18	151	42.7715	9.37001	0	0	0	0	0	0	0	0	0	0	0	0	0	0	0	0
Dry24	Jigjiga	NW6	JNW6C	1	JNW6CPT1	Plastic	C	153	4*3	12	plastic	Outdoor	20	1	N	W	20	Turbid	1	1	1	8.47	3940	4760	7900	30.1	JNW6CPT1	1726.97	2024-03-14 12:41:36	153	42.7655	9.38252	14/3/2024	JNW6CP1	20	3	0	3	0.15	0	0.15	0	1	1	0	0	0	0
Dry24	Jigjiga	NWC	JNWCP	1	JNWCPT2	Plastic	C	154	4*4	16	plastic	Outdoor	20	1	N	W	30	Turbid	1	1	1	8.64	2370	2810	4410	30.4	JNWCPT2	1716.8	2024-03-14 12:53:24	154	42.7663	9.38321	14/3/2024	JNW6CP2	20	4	0	4	0.2	0	0.2	0	0	0	0	0	0	0
Dry24	Jigjiga	NW6	JNW6A	1	JNW6A01	BIRKA	A	155	4*5	20	Concrete	Outdoor	20	3	F	W	300	Clean	0	0	0	8.7	830	1115	1646	24.7	JNW6A01	1737.09	2024-03-14 13:19:42	155	42.7647	9.38453	0	0	0	0	0	0	0	0	0	0	0	0	0	0	0	0
Dry24	Jigjiga	NW6	JNW6B	1	JNW6B01	metal thank	C	156	2*1	2	metal	outdoor	20	1	N	T	100	Turbid	1	1	1	8.81	6230	7340	10.96	24.6	JNW6B01	1744.39	2024-03-14 13:45:03	156	42.763	9.38341	14/3/2024	JNW6B01	20	3	3	6	0.3	3	0.45	0	10	6	0	9	0	0
Dry24	Jigjiga	NW6	JNW6B	2	JNW6B02	plastic	C	156	3*5	15	plastic	outdoor	20	2	F	T	200	Clean	0	1	1	8.84	1270	1660	2480	22.9	JNW6B02	1744.39	2024-03-14 13:45:03	156	42.763	9.38341	14/3/2024	JNW6B02	20	2	0	2	0.1	0	0.1	2	7	0	2	6	0	0
Dry24	Jigjiga	NW6	JNW6C	1	JNW6C01	Barel	C	157	1*0.50	0.5	plastic	outdoor	20	3	N	W	50	Clean	0	0	0	10.16	96	137	205	25.6	JNW6C01	1749.03	2024-03-14 14:01:53	157	42.7597	9.38742	0	0	0	0	0	0	0	0	0	0	0	0	0	0	0	0
Dry24	Jigjiga	NW6	JNW6D	1	JNW6D01	Plastic	C	158	4*4	16	plastic	outdoor	20	1	N	W	40	Turbid	1	1	1	9.5	2310	2860	4290	20.9	JNW6D01	1740.97	2024-03-14 14:18:46	158	42.7607	9.38731	14/3/2024	JNW6D01	20	3	0	3	0.15	0	0.15	0	0	0	0	0	0	0
Dry24	Jigjiga	NW6	JNW6E	1	JNW6E01	Cistern	A	159	4*4	16	concret	outdoor	20	3	N	W	100	Clean	0	0	0	10.41	116	164	248	21.1	JNW6E01	1698.04	2024-03-15 05:13:28	159	42.7621	9.38601	0	0	0	0	0	0	0	0	0	0	0	0	0	0	0	0
Dry24	Jigjiga	NW6	JNW6F	1	JNW6F01	Barel	C	160	1*0.50	0.5	plastic	outdoor	20	2	N	W	40	Clean	0	0	0	8.23	1100	1440	2160	20.9	JNW6F01	1719.21	2024-03-15 05:30:57	160	42.7632	9.3876	0	0	0	0	0	0	0	0	0	0	0	0	0	0	0	0
Dry24	Jigjiga	NW6	JNW6F	2	JNW6F02	jerikan	E	160	0.50*0.30	0.15	plastic	outdoor	20	3	N	R	50	Medium	0	0	0	10.39	125	177	266	22.6	JNW6F02	1719.21	2024-03-15 05:30:57	160	42.7632	9.3876	0	0	0	0	0	0	0	0	0	0	0	0	0	0	0	0
Dry24	Jigjiga	NW6	JNW6G	1	JNW6G01	Plastic	C	161	1*0.50	0.5	plastic	Indoor	20	3	F	R	30	Medium	0	0	0	9.51	104	147	22	23.3	JNW6G01	1728.15	2024-03-15 05:43:06	161	42.7631	9.38634	0	0	0	0	0	0	0	0	0	0	0	0	0	0	0	0
Dry24	Jigjiga	NW6	JNW6H	1	JNW6H01	Barel	C	162	1*1	1	plastic	outdoor	20	3	N	R	40	Medium	0	0	0	9.6	96	136	203	26.6	JNW6H01	1741.65	2024-03-15 05:54:28	162	42.7629	9.38489	0	0	0	0	0	0	0	0	0	0	0	0	0	0	0	0
Dry24	Jigjiga	NW6	JNW6H	2	JNW6H02	plastic	C	162	0.50*0.30	0.15	Jerican	indoor	20	3	F	W	30	Clean	0	0	0	9	750	1009	1492	21.2	JNW6H02	1741.65	2024-03-15 05:54:28	162	42.7629	9.38489	0	0	0	0	0	0	0	0	0	0	0	0	0	0	0	0
Dry24	Jigjiga	NW6	JNW6I	1	JNW6I01	Plastic	C	163	1*0.50	0.5	plastic	Indoor	20	3	F	W	25	Clean	0	0	0	8.71	1390	1790	2690	22.3	JNW6I01	1726.06	2024-03-15 06:05:54	163	42.7622	9.38447	0	0	0	0	0	0	0	0	0	0	0	0	0	0	0	0
Dry24	Jigjiga	NW6	JNW6J	1	JNW6J01	Barel	C	164	1*0.50	0.5	plastic	Indoor	20	3	F	W	60	Clean	0	0	0	8.82	1220	1580	2380	21.3	JNW6J01		2024-03-15 06:21:49	164	42.7622	9.38449	0	0	0	0	0	0	0	0	0	0	0	0	0	0	0	0
Dry24	Jigjiga	SW1	JSW1C	1	JSW1CPT1	Tank	C	165	3*1	3	metal	outdoor	20	3	N	W	50	Medium	0	0	0	8.38	2800	3310	5120	24.2	JSW1CPT1	1663.66	2024-03-15 07:19:13	165	42.7969	9.34904	0	0	0	0	0	0	0	0	0	0	0	0	0	0	0	0
Dry24	Jigjiga	SW1	JSW1A	1	JSW1A01	Cistern	A	166	2*3	6	plastic	outdoor	20	3	F	W	100	Clean	0	0	0	8.7	1020	1340	1835	24.4	JSW1A01	1631.34	2024-03-15 12:50:01	166	42.7956	9.34929	0	0	0	0	0	0	0	0	0	0	0	0	0	0	0	0
Dry24	Jigjiga	SW1	JSW1A	2	JSW1A02	Bermel	C	166	1*0.50	0.5	plastic	outdoor	20	2	N	W	50	Clean	0	0	0	8.65	1020	1340	1835	24.4	JSW1A02	1631.34	2024-03-15 12:50:01	166	42.7956	9.34929	0	0	0	0	0	0	0	0	0	0	0	0	0	0	0	0
Dry24	Jigjiga	SW1	JSW1B	1	JSW1B01	Roto	C	167	3*2	6	plastic	outdoor	20	3	N	T	20	Clean	0	0	0	8.47	1015	1340	1981	26	JSW1B01	1662.14	2024-03-15 13:09:11	167	42.7959	9.34807	0	0	0	0	0	0	0	0	0	0	0	0	0	0	0	0
Dry24	Jigjiga	SW1	JSW1B	2	JSW1B02	Barel	C	167	1*0.50	0.5	plastic	outdoor	20	3	N	T	20	Clean	0	0	0	8.43	988	1303	1951	26.3	JSW1B02	1662.14	2024-03-15 13:09:11	167	42.7959	9.34807	0	0	0	0	0	0	0	0	0	0	0	0	0	0	0	0
Dry24	Jigjiga	SW1	JSW1C	1	JSW1C01	Birca	A	168	3*3	9	concret	outdoor	20	3	N	W	200	Clean	0	0	0	8.46	1003	1220	1420	24.2	JSW1C01	1663.75	2024-03-15 13:15:51	168	42.7959	9.34814	0	0	0	0	0	0	0	0	0	0	0	0	0	0	0	0
Dry24	Jigjiga	SW1	JSW1C	2	JSW1C02	Barel	C	169	1*5	5	plastic	outdoor	20	3	N	W	20	Clean	0	0	0	8.51	1005	1320	1987	28.2	JSW1C02	1658.94	2024-03-15 13:41:14	169	42.7974	9.34735	0	0	0	0	0	0	0	0	0	0	0	0	0	0	0	0
Dry24	Jigjiga	SW1	JSW1D	1	JSW1D01	Barel	C	171	1*0.50	0.5	plastic	outdoor	20	3	N	W	80	Clean	0	0	0	8.28	2210	2750	4110	27.9	JSW1D01	1652.16	2024-03-15 14:11:09	171	42.7988	9.34653	0	0	0	0	0	0	0	0	0	0	0	0	0	0	0	0
Dry24	Jigjiga	SW1	JSW1E	1	JSW1E01	jerikan	E	172	0.50*0.30	0.15	plastic	outdoor	20	2	N	W	20	Medium	0	0	0	9.66	280	387	589	30.4	JSW1E01	1671.07	2024-03-15 14:22:23	172	42.7978	9.34671	0	0	0	0	0	0	0	0	0	0	0	0	0	0	0	0
Dry24	Jigjiga	SW1	JSW1F	1	JSW1F01	Platic	B	173	3*3	9	plastic	outdoor	20	1	N	W	40	Turbid	1	1	1	8.96	2320	2880	4290	19.1	JSW1F01	1634.27	2024-03-16 05:03:58	173	42.7973	9.34877	16/3/2024	JSW1F01	20	6	4	10	0.5	0	0.5	1	8	4	0	8	0	0
Dry24	Jigjiga	SW1	JSW1G	1	JSW1G01	Barel	C	174	1*0.50	0.5	plastic	outdoor	20	3	N	W	50	Clean	0	0	0	8.65	2460	3060	4530	21	JSW1G01	1643.48	2024-03-16 05:22:57	174	42.7971	9.3489	0	0	0	0	0	0	0	0	0	0	0	0	0	0	0	0
Dry24	Jigjiga	SW1	JSW1H	1	JSW1H01	Plastic	C	175	3*3	9	plastic	outdoor	20	1	N	W	20	Medium	1	1	1	8.17	2920	3600	5350	21.9	JSW1H01	1640.33	2024-03-16 05:35:19	175	42.7966	9.34933	16/3/2024	JSW1H01	20	20	0	20	1	5	1.25	0	30	15	0	15	0	0
Dry24	Jigjiga	SW1	JSW1I	1	JSW1I01	Barel	C	176	1*0.50	0.5	plastic	Indoor	20	2	F	T	100	Clean	0	0	0	8.62	993	1315	1948	21.3	JSW1I01		2024-03-16 05:55:09	176	42.7965	9.34929	0	0	0	0	0	0	0	0	0	0	0	0	0	0	0	0
Dry24	Jigjiga	SW1	JSW1J	1	JSW1J01	construction pit	B	177	2*3	6	metal	outdoor	20	3	P	W	100	Clean	0	0	0	8.49	1440	1850	2790	22.5	JSW1J01	1659.07	2024-03-16 06:13:20	177	42.7962	9.34973	0	0	0	0	0	0	0	0	0	0	0	0	0	0	0	0
Dry24	Jigjiga	SW2	JSW2A	1	JSW2A01	Barel	C	178	1*0.50	0.5	plastic	Indoor	20	1	F	W	100	Clean	0	0	0	8.63	960	1268	1420	21.7	JSW2A01	1653.93	2024-03-16 06:38:06	178	42.7941	9.34299	0	0	0	0	0	0	0	0	0	0	0	0	0	0	0	0
Dry24	Jigjiga	SW2	JSW2B	1	JSW2B01	Barel	C	179	1*0.50	0.5	plastic	Indoor	20	3	F	W	100	Clean	0	0	0	8.59	975	1285	1920	23.8	JSW2B01		2024-03-16 06:56:20	179	42.7944	9.34274	0	0	0	0	0	0	0	0	0	0	0	0	0	0	0	0
Dry24	Jigjiga	SW2	JSW2C	1	JSW2C01	construction pit	B	180	2*3	6	plastic	outdoor	20	1	N	O	50	Turbid	1	1	1	8.92	2330	2780	4130	23.5	JSW2C01	1640.66	2024-03-16 07:09:18	180	42.7945	9.34238	16/3/2024	JSW2C01	20	10	10	20	1	4	1.2	0	0	16	0	0	0	0
Dry24	Jigjiga	SW2	JSW2D	1	JSW2D01	Cistern	A	181	2*1	2	concret	outdoor	20	2	P	W	150	Clean	0	0	0	8.15	2280	2840	4220	24.6	JSW2D01	1653.58	2024-03-16 07:20:54	181	42.7954	9.34238	0	0	0	0	0	0	0	0	0	0	0	0	0	0	0	0
Dry24	Jigjiga	SW2	JSW2E	1	JSW2E01	Barel	C	182	1*2	2	plastic	outdoor	20	3	P	T	100	Clean	0	0	0	8.58	1110	1460	2180	23.6	JSW2E01	1659.35	2024-03-16 07:31:40	182	42.7965	9.34235	0	0	0	0	0	0	0	0	0	0	0	0	0	0	0	0
Dry24	Jigjiga	SW2	JSW2F	1	JSW2F01	Barel	C	183	1*0.50	0.5	plastic	outdor	20	2	p	T	100	Clean	0	0	0	7.85	2120	2630	1420	23.9	JSW2F01	1644.4	2024-03-16 07:44:54	183	42.7963	9.34309	0	0	0	0	0	0	0	0	0	0	0	0	0	0	0	0
Dry24	Jigjiga	SW2	JSW2G	1	JSW2G01	construction pit	B	184	2*3	6	plastic	outdoor	20	1	N	W	80	Turbid	1	1	1	7.96	2240	2780	4180	24.3	JSW2G01	1640.21	2024-03-16 07:57:30	184	42.7963	9.34179	16/3/2024	JSW2G01	20	17	13	30	1.5	0	1.5	0	0	11	0	0	0	0
Dry24	Jigjiga	SW2	JSW2H	1	JSW2H01	construction pit	B	185	2*2	4	plastic	outdoor	20	1	N	W	50	Turbid	1	1	1	8.34	3190	3900	1420	24	JSW2H01	1649.24	2024-03-16 08:13:01	185	42.7961	9.34142	16/3/2024	JSW2H01	20	7	3	10	0.5	4	0.7	0	10	7	0	2	0	0
Dry24	Jigjiga	SW2	JSW2I	1	JSW2I01	Barel	C	186	1*0.50	0.5	plastic	outdoor	20	1	P	T	100	Clean	0	0	0	8.45	1540	1960	1420	23.6	JSW2I01	1628.23	2024-03-16 08:25:30	186	42.7955	9.34083	0	0	0	0	0	0	0	0	0	0	0	0	0	0	0	0
Dry24	Jigjiga	SW2	JSW2C	1	JSW2CP1	construction pit	B	187	2*3	6	plastic	outdoor	20	1	N	O	100	Turbid	1	1	1	8.97	4640	5520	8810	35.2	JSW2CP1	1646.52	2024-03-16 08:37:01	187	42.7941	9.34095	16/3/2024	JSW2CP1	20	4	5	9	0.45	0	0.45	0	0	0	0	0	0	0
Dry24	Jigjiga	SW2	JSW2J	1	JSW2J01	Plastic	C	188	3*3	9	plastic	outdoor	20	1	P	W	100	Medium	0	1	0	8.7	2080	2590	3800	24.9	JSW2J01	1639.35	2024-03-16 08:48:23	188	42.7943	9.34166	16/3/2024	JSW2J01	20	0	0	0	0	0	0	0	5	0	0	3	0	0
Dry24	Jigjiga	SW3	JSW3A	1	JSW3A01	Berka	A	189	4*3	12	breaks	outdoor	20	3	N	W	150	Clean	0	1	1	8.78	995	1315	1927	24.6	JSW3A01	1621.21	2024-03-16 12:34:04	189	42.7939	9.33828	16/3/2024	JSW3A01	20	4	5	9	0.45	0	0.45	0	0	2	1	0	0	0
Dry24	Jigjiga	SW3	JSW3C	1	JSW3CP1	Plastic	C	190	4*3	12	plastic	outdoor	20	1	N	W	50	Turbid	1	1	1	9.23	920	1222	1420	28.2	JSW3CP1	1621.93	2024-03-16 12:54:41	190	42.7945	9.3381	16/3/2024	JSW3CP1	20	5	2	7	0.35	0	0.35	0	4	4	0	2	0	0
Dry24	Jigjiga	SW3	JSW3B	1	JSW3B01	Berka	A	191	3*3	9	cement	outdoor	20	1	N	W	30	Medium	0	1	1	8.9	920	1213	1560	24.3	JSW3B01	1642.82	2024-03-16 13:24:05	191	42.7946	9.33673	16/3/2024	JSW3B01	20	7	0	7	0.35	0	0.35	0	0	3	0	0	0	0
Dry24	Jigjiga	SW3	JSW3C	1	JSW3C01	Jerikan	E	192	0.25*0.50	0.125	plastic	outdoor	20	3	N	W	15	Clean	0	0	0	8.5	956	1263	1420	29.1	JSW3C01	1644.15	2024-03-16 13:39:35	192	42.7946	9.33592	0	0	0	0	0	0	0	0	0	0	0	0	0	0	0	0
Dry24	Jigjiga	SW3	JSW3D	1	JSW3D01	Barel	C	193	1*0.50	0.5	plastic	outdoor	20	1	N	W	100	Clean	0	0	0	7.79	2160	2680	4000	27.8	JSW3D01	1663.51	2024-03-16 13:49:04	193	42.7946	9.3354	0	0	0	0	0	0	0	0	0	0	0	0	0	0	0	0
Dry24	Jigjiga	SW3	JSW3E	1	JSW3E01	jerikan	E	194	0.50*0.30	0.15	plastic	outdoor	20	3	N	T	25	Clean	0	0	0	8.57	976	1286	1420	26.9	JSW3E01	1654.65	2024-03-16 13:58:25	194	42.7939	9.33587	0	0	0	0	0	0	0	0	0	0	0	0	0	0	0	0
Dry24	Jigjiga	SW3	JSW3F	1	JSW3F01	Plastic sheet	B	195	1*0.50	0.5	plastic	outdoor	20	1	N	T	20	Clean	0	0	0	8.58	978	1128	1420	24.3	JSW3F01	1644.24	2024-03-16 14:11:04	195	42.7926	9.33827	0	0	0	0	0	0	0	0	0	0	0	0	0	0	0	0
Dry24	Jigjiga	SW3	JSW3G	1	JSW3G01	Plastic sheet	B	196	2*4	8	plastic	outdoor	20	3	N	T	10	Turbid	0	0	0	8.99	957	1263	1420	19.6	JSW3G01	1601.73	2024-03-17 05:24:40	196	42.7959	9.33747	0	0	0	0	0	0	0	0	0	0	0	0	0	0	0	0
Dry24	Jigjiga	SW3	JSW3H	1	JSW3H01	Plastic sheet	B	197	3*4	12	plastic	outdoor	20	1	N	T	50	Medium	1	0	0	8.78	976	1289	1924	20.6	JSW3H01	1628.98	2024-03-17 05:33:29	197	42.7957	9.33727	0	0	0	0	0	0	0	0	0	0	0	0	0	0	0	0
Dry24	Jigjiga	SW3	JSW3I	1	JSW3I01	JERIKAN	E	198	0.50*0.30	0.15	Plastic	indoor	20	3	F	T	30	Clean	0	0	0	8.9	1420	1610	2410	20.8	JSW3I01	1636.79	2024-03-17 05:49:39	198	42.7971	9.33611	0	0	0	0	0	0	0	0	0	0	0	0	0	0	0	0
Dry24	Jigjiga	SW3	JSW3J	1	JSW3J01	Plastic sheet	B	199	2*3	6	plastic	outdoor	20	3	N	W	50	Medium	0	1	1	8.77	979	1290	1931	20.9	JSW3J01	1631.97	2024-03-17 05:58:34	199	42.7963	9.33596	17/3/2024	JSW3J01	20	6	4	10	0.5	0	0.5	0	10	9	0	11	0	0
Dry24	Jigjiga	SW4	JSW4A	1	JSW4A01	Plastic sheet	B	200	2*1	2	plastic	outdoor	20	1	N	R	20	Medium	0	1	1	8.76	153	215	324	19.5	JSW4A01	1662.41	2024-03-17 06:27:49	200	42.7815	9.33709	17/3/2024	JSW4A01	20	4	2	6	0.3	0	0.3	0	4	2	0	4	0	0
Dry24	Jigjiga	SW4	JSW4B	1	JSW4B01	Plastic sheet	B	201	3*4	12	plastic	outdoor	20	1	N	W	70	Turbid	1	1	1	8.53	2700	3380	4960	24.3	JSW4B01	1653.74	2024-03-17 06:46:33	201	42.7822	9.33623	17/3/2024	JSW4B01	20	3	2	5	0.25	0	0.25	0	3	2	0	1	0	0
Dry24	Jigjiga	SW4	JSW4	1	JSW4 CP1	Plastic sheet	B	202	3*4	12	plastic	outdoor	20	1	N	W	30	Turbid	1	1	1	8.48	3990	4840	7140	24.2	JSW4 CP1	1650.81	2024-03-17 07:02:42	202	42.7821	9.33628	17/3/2024	JSW4CP1	20	6	0	6	0.3	1	0.35	0	10	2	0	7	0	0
Dry24	Jigjiga	SW4	JSW4C	1	JSW4C01	Barel	C	203	1*0.50	0.5	plastic	outdoor	20	1	F	T	20	Clean	0	0	0	8.53	949	1263	1880	25.7	JSW4C01	1664.9	2024-03-17 07:21:40	203	42.7834	9.33638	0	0	0	0	0	0	0	0	0	0	0	0	0	0	0	0
Dry24	Jigjiga	SW4	JSW4D	1	JSW4D01	Barel	C	204	1*0.50	0.5	plastic	outdoor	20	1	N	R	20	Medium	0	0	0	8.55	950	1256	1870	24.3	JSW4D01	1667.89	2024-03-17 07:30:05	204	42.783	9.33717	0	0	0	0	0	0	0	0	0	0	0	0	0	0	0	0
Dry24	Jigjiga	SW4	JSW4E	1	JSW4E01	Barel	C	205	3*1	3	metal	outdoor	20	1	N	W	30	Medium	0	0	0	8.16	2320	2870	4290	25.4	JSW4E01	1655.77	2024-03-17 07:39:28	205	42.7824	9.33677	0	0	0	0	0	0	0	0	0	0	0	0	0	0	0	0
Dry24	Jigjiga	SW4	JSW4F	1	JSW4F01	Barel	C	206	1*0.50	0.5	plastic	outdoor	20	1	N	T	30	Clean	0	0	0	9.77	116	162	248	23.9	JSW4F01	1658.88	2024-03-17 07:44:46	206	42.7818	9.33669	0	0	0	0	0	0	0	0	0	0	0	0	0	0	0	0
Dry24	Jigjiga	SW4	JSW4G	1	JSW4G01	Plastic sheet	B	207	1*0.50	0.5	plastic	outdoor	20	1	N	R	20	Medium	0	0	0	8.57	235	315	497	22.1	JSW4G01	1632.39	2024-03-17 07:59:21	207	42.7804	9.33655	0	0	0	0	0	0	0	0	0	0	0	0	0	0	0	0
Dry24	Jigjiga	SW4	JSW4H	1	JSW4H01	Barel	C	208	1*0.50	0.5	plastic	outdoor	20	1	N	T	20	Clean	0	0	0	8.61	1560	1990	3040	24.6	JSW4H01	1652	2024-03-17 08:18:57	208	42.7802	9.33558	0	0	0	0	0	0	0	0	0	0	0	0	0	0	0	0
Dry24	Jigjiga	SW4	JSW4I	1	JSW4I01	jerikan	E	209	0.50*0.30	0.15	plastic	outdoor	20	1	N	T	20	Clean	0	0	0	8.53	1090	1430	2140	18.2	JSW4I01	1600.37	2024-03-18 05:02:57	209	42.7825	9.33694	0	0	0	0	0	0	0	0	0	0	0	0	0	0	0	0
Dry24	Jigjiga	SW4	JSW4J	1	JSW4J01	jerikan	E	210	0.50*0.30	0.15	Plastic	outdoor	20	1	N	T	20	Clean	0	0	0	8.59	1530	1980	2940	19.6	JSW4J01	1638.86	2024-03-18 05:14:31	210	42.7828	9.33762	0	0	0	0	0	0	0	0	0	0	0	0	0	0	0	0
Dry24	Jigjiga	SW5	JSW5A	1	JSW5A01	Barel	C	211	2*1	2	metal	outdoor	20	1	N	R	20	Turbid	0	1	1	8.7	633	660	1269	18.2	JSW5A01	1687.01	2024-03-18 05:45:18	211	42.7787	9.34841	18/3/2024	JSW5A01	20	1	2	3	0.15	2	0.25	0	8	2	0	90	0	0
Dry24	Jigjiga	SW5	JSW5B	1	JSW5B01	Ground cisten	A	212	3*4	12	concret	outdoor	20	1	N	R	30	Medium	0	0	0	10.08	96	1360	2500	22.1	JSW5B01	1679.12	2024-03-18 05:58:17	212	42.7782	9.34837	0	0	0	0	0	0	0	0	0	0	0	0	0	0	0	0
Dry24	Jigjiga	SW5	JSW5C	1	JSW5C01	Plastic sheet	B	213	3*3	9	plastic	outdoor	20	1	N	T	10	Clean	0	1	1	8.17	3310	9050	5800	21.3	JSW5C01	1687.45	2024-03-18 06:05:34	213	42.7778	9.34846	18/3/2024	JSW5C01	20	8	3	11	0.55	0	0.55	0	10	5	0	10	0	0
Dry24	Jigjiga	SW5	JSW5D	1	JSW5D01	Barel	C	214	1*0.50	0.5	plastic	outdoor	20	2	N	T	70	Clean	0	0	0	8.34	985	1299	1941	24.6	JSW5D01	1691.31	2024-03-18 06:24:56	214	42.7771	9.3485	0	0	0	0	0	0	0	0	0	0	0	0	0	0	0	0
Dry24	Jigjiga	SW5	JSW5E	1	JSW5E01	Barel	C	215	1*0.50	0.5	plastic	outdoor	20	3	N	T	50	Clean	0	0	0	8.34	880	1171	1751	24.7	JSW5E01	1677.05	2024-03-18 06:33:22	215	42.7761	9.34844	0	0	0	0	0	0	0	0	0	0	0	0	0	0	0	0
Dry24	Jigjiga	SW5	JSW5F	1	JSW5F01	Barel	C	216	1*0.50	0.5	plastic	outdoor	20	3	N	T	50	Clean	0	0	0	8.22	883	1171	1420	24.2	JSW5F01	1708.22	2024-03-18 06:45:56	216	42.7775	9.34811	0	0	0	0	0	0	0	0	0	0	0	0	0	0	0	0
Dry24	Jigjiga	SW5	JSW5G	1	JSW5G01	Birka	A	217	3*3	9	concret	outdoor	20	3	N	R	50	Medium	0	1	1	8.75	125	176	266	23.1	JSW5G01	1687.13	2024-03-18 06:54:43	217	42.7783	9.34758	18/3/2024	JSW5G01	20	10	7	17	0.85	1	0.9	0	0	8	0	0	0	0
Dry24	Jigjiga	SW5	JSW5H	1	JSW5H01	Jerikan	E	218	5*3	15	plastic	outdoor	20	3	P	W	30	Clean	0	0	0	8.35	938	1440	1420	25.8	JSW5H01		2024-03-18 07:13:22	218	42.7783	9.34756	0	0	0	0	0	0	0	0	0	0	0	0	0	0	0	0
Dry24	Jigjiga	SW5	JSW5I	1	JSW5I01	Plastic sheet	B	219	3*3	9	plastic	outdoor	20	1	N	W	30	Medium	1	1	1	9.86	115	163	245	26.5	JSW5I01	1688.64	2024-03-18 07:25:08	219	42.7762	9.34662	18/3/2024	JSW5I01	20	20	0	20	1	0	1	0	0	8	0	0	0	0
Dry24	Jigjiga	SW5	JSW5I	2	JSW5I02	Birka	A	220	3*3	9	concret	outdoor	20	3	N	W	50	Clean	0	0	0	9.12	96	137	201	23.7	JSW5I02	1691.89	2024-03-18 07:39:30	220	42.7762	9.34661	0	0	0	0	0	0	0	0	0	0	0	0	0	0	0	0
Dry24	Jigjiga	SW5	JSW5J	1	JSW5J01	Barel	C	221	1*0.50	0.5	plastic	indoor	20	1	N	W	50	Medium	0	0	0	8.42	896	1189	1778	21.5	JSW5J01	1680.72	2024-03-18 07:54:56	221	42.7769	9.34599	0	0	0	0	0	0	0	0	0	0	0	0	0	0	0	0
Dry24	Jigjiga	SE1	JSE1A	1	JSE1A01	Plastic sheet	B	222	4*5	20	plastic	outdoor	20	1	N	R	30	Turbid	0	0	0	8.67	2010	2630	3720	26.1	JSE1A01	1634.49	2024-03-18 12:36:49	222	42.8079	9.34425	0	0	0	0	0	0	0	0	0	0	0	0	0	0	0	0
Dry24	Jigjiga	SE1	JSE1B	1	JSE1B01	Water tank	C	223	1*7	7	metal	outdoor	20	3	N	w	100	Clean	0	0	0	9.88	201	280	422	30.6	JSE1B01	1631.5	2024-03-18 12:48:31	223	42.8074	9.34407	0	0	0	0	0	0	0	0	0	0	0	0	0	0	0	0
Dry24	Jigjiga	SE1	JSE1B	2	JSE1B02	Water tank	C	224	2*1	2	Plastic fiber	outdoor	20	3	N	T	75	Clean	0	0	0	8.76	627	850	1263	26.7	JSE1B02	1633.12	2024-03-18 12:56:03	224	42.8075	9.34415	0	0	0	0	0	0	0	0	0	0	0	0	0	0	0	0
Dry24	Jigjiga	SE1	JSE1C	1	JSE1C01	Birka	A	225	3*3	9	concret	outdoor	20	3	N	R	30	Medium	0	0	0	10.8	369	517	756	22.6	JSE1C01	1654.66	2024-03-18 13:18:14	225	42.8066	9.34481	0	0	0	0	0	0	0	0	0	0	0	0	0	0	0	0
Dry24	Jigjiga	SE1	JSE1D	1	JSE1D01	Water tank	C	226	1*1.50	1.5	Fiber	outdoor	20	3	N	T	50	Clean	0	0	0	8.56	1070	1410	2110	25.2	JSE1D01	1648.15	2024-03-18 13:42:14	226	42.8072	9.34478	0	0	0	0	0	0	0	0	0	0	0	0	0	0	0	0
Dry24	Jigjiga	SE1	JSE1	1	JSE1 CP1	Birka	A	227	3*4	12	concret	outdoor	20	3	p	T	30	Clean	0	1	1	8.74	1540	1960	2940	23.3	JSE1 CP1	1661.49	2024-03-18 14:07:55	227	42.808	9.34538	18/3/2024	JSE1CP1	20	6	0	6	0.3	11	0.85	0	0	15	0	0	0	0
Dry24	Jigjiga	SE1	JSE1E	1	JSE1E01	Barel	C	228	1*0.50	0.5	plastic	outdoor	20	2	N	T	40	Clean	0	0	0	8.43	978	1289	1932	30.5	JSE1E01	1652.04	2024-03-18 14:22:35	228	42.8074	9.34683	0	0	0	0	0	0	0	0	0	0	0	0	0	0	0	0
Dry24	Jigjiga	SE1	JSE1F	1	JSE1F01	Barel	C	229	1*0.50	0.5	plastic	outdoor	20	2	N	T	80	Clean	0	0	0	8.19	2790	3430	5110	23.5	JSE1F01	1658.59	2024-03-18 14:32:05	229	42.8072	9.34759	0	0	0	0	0	0	0	0	0	0	0	0	0	0	0	0
Dry24	Jigjiga	SE1	JSE1G	1	JSE1G01	Barel	C	230	1*0.50	0.5	plastic	outdoor	20	1	N	T	20	Clean	0	0	0	8.81	950	1253	1087	15.7	JSE1G01	1634.25	2024-03-19 05:08:07	230	42.808	9.34609	0	0	0	0	0	0	0	0	0	0	0	0	0	0	0	0
Dry24	Jigjiga	SE1	JSE1H	1	JSE1H01	Barel	C	231	1*0.50	0.5	plastic	outdoor	20	1	N	T	20	Clean	0	0	0	8.13	1780	2290	3370	20.3	JSE1H01	1649.86	2024-03-19 05:18:59	231	42.8081	9.34553	0	0	0	0	0	0	0	0	0	0	0	0	0	0	0	0
Dry24	Jigjiga	SE1	JSE1I	1	JSE1I01	jerikan	E	232	0.50*0.30	0.15	Plastic	outdoor	20	1	N	T	20	Clean	0	0	0	8.33	1990	2240	3630	18.6	JSE1I01	1644.39	2024-03-19 05:32:10	232	42.8086	9.34506	0	0	0	0	0	0	0	0	0	0	0	0	0	0	0	0
Dry24	Jigjiga	SE1	JSE1J	1	JSE1J01	Barel	C	233	1*0.50	0.5	plastic	outdoor	20	1	N	T	30	Clean	0	0	0	8.06	2090	2600	3870	19.6	JSE1J01	1649.64	2024-03-19 05:43:28	233	42.8086	9.34372	0	0	0	0	0	0	0	0	0	0	0	0	0	0	0	0
Dry24	Jigjiga	SE2	JSE2A	1	JSE2A01	Plastic sheet	B	234	3*3	9	plastic	outdoor	20	1	N	T	30	Turbid	0	1	1	8.72	1630	2100	3120	22.9	JSE2A01	1684.85	2024-03-19 06:25:15	234	42.8154	9.34136	19/3/2024	JSE2A01	20	1	2	3	0.15	0	0.15	0	0	2	0	0	0	0
Dry24	Jigjiga	SE2	JSE2B	1	JSE2B01	Plastic sheet	B	235	3*4	12	plastic	outdoor	20	1	N	R	40	Turbid	0	0	0	7.87	2920	3420	1290	24.5	JSE2B01	1646.39	2024-03-19 06:42:18	235	42.813	9.34129	0	0	0	0	0	0	0	0	0	0	0	0	0	0	0	0
Dry24	Jigjiga	SE2	JSE2C	1	JSE2C01	Roto	C	236	1*2	2	Pastic	outdoor	20	1	N	W	30	Turbid	0	1	1	8.96	376	483	777	22.7	JSE2C01	1659.74	2024-03-19 07:00:38	236	42.8132	9.34413	19/3/2024	JSE2C01	20	10	4	14	0.7	3	0.85	0	10	11	0	2	0	0
Dry24	Jigjiga	SE2	JSE2C	2	JSE2C02	Tyer	D	237	0.60*0.60	0.36	plastic	outdoor	20	1	N	W	10	Turbid	0	1	1	9.01	425	595	904	20.3	JSE2C02	1647.1	2024-03-19 07:04:08	237	42.8131	9.34381	19/3/2024	JSE2C02	20	1	0	1	0.05	0	0.05	0	10	1	0	8	0	0
Dry24	Jigjiga	SE2	JSE2	1	JSE2 CP1	Ground cisten	A	239	4*3	12	concret	outdoor	20	3	N	W	80	Clean	0	0	0	8.78	1950	2450	3640	23.4	JSE2 CP1	1679.99	2024-03-19 07:53:54	239	42.8145	9.34034	0	0	0	0	0	0	0	0	0	0	0	0	0	0	0	0
Dry24	Jigjiga	SE2	JSE2	1	JSE2 CP2	Plastic sheet	B	240	3*4	12	plastic	outdoor	20	1	N	R	40	Turbid	1	1	1	8.67	2400	2980	2930	23.7	JSE2 CP2	1664.5	2024-03-19 08:02:42	240	42.8122	9.33994	19/3/2024	JSE2CP2	20	1	0	1	0.05	0	0.05	0	0	1	0	0	0	0
Dry24	Jigjiga	SE2	JSE2D	1	JSE2D01	Roto	C	241	1*1	1	Fiber	outdoor	20	3	N	T	50	Medium	0	1	1	9.5	1270	1480	2460	30.3	JSE2D01	1647.64	2024-03-19 12:39:22	241	42.8123	9.3402	19/3/2024	JSE2D01	20	2	3	5	0.25	0	0.25	0	0	0	0	0	0	0
Dry24	Jigjiga	SE2	JSE2E	1	JSE2E01	Roto	C	242	1*1	1	Fiber	outdoor	20	3	N	W	10	Medium	0	1	1	8.48	2430	2980	4490	26.5	JSE2E01	1654.33	2024-03-19 13:12:12	242	42.815	9.34193	19/3/2024	JSE2E01	20	0	3	3	0.15	0	0.15	0	0	1	0	0	0	0
Dry24	Jigjiga	SE2	JSE2F	1	JSE2F01	Cistern	A	243	3*3	9	concret	outdoor	20	3	N	R	2	Medium	0	0	0	9.72	173	152	226	26.2	JSE2F01	1687.88	2024-03-19 13:29:16	243	42.8145	9.34273	0	0	0	0	0	0	0	0	0	0	0	0	0	0	0	0
Dry24	Jigjiga	SE2	JSE2G	1	JSE2G01	Plastic tank	C	244	2*1.50	3	plastic	outdoor	20	3	N	T	50	Clean	0	0	0	8.42	2140	2660	4010	28.1	JSE2G01	1663.89	2024-03-19 13:56:10	244	42.814	9.34365	0	0	0	0	0	0	0	0	0	0	0	0	0	0	0	0
Dry24	Jigjiga	SE2	JSE2H	1	JSE2H01	Cistern	A	245	2*3	6	concret	outdoor	20	3	N	T	1	Clean	0	0	0	8.39	1070	1460	2210	30.4	JSE2H01	1672.66	2024-03-19 14:20:44	245	42.8134	9.34189	0	0	0	0	0	0	0	0	0	0	0	0	0	0	0	0
Dry24	Jigjiga	SE2	JSE2I	1	JSE2I01	Roto	C	246	2*1	2	Metal	outdoor	20	3	N	R	10	Medium	0	1	0	8.4	1190	1560	2330	25.4	JSE2I01	1674.29	2024-03-19 14:42:18	246	42.8129	9.34023	19/3/2024	JSE2I01	20	0	0	0	0	0	0	0	6	0	0	5	0	0
Dry24	Jigjiga	SE2	JSE2J	1	JSE2J01	Roto	C	247	1*2	2	Plastic	outdoor	20	1	N	R	10	Medium	0	1	1	8.95	172	257	387	18.2	JSE2J01	1660.12	2024-03-20 05:20:08	247	42.815	9.34407	20/3/2024	JSE2J01	20	1	0	1	0.05	1	0.1	0	5	0	0	1	0	0
Dry24	Jigjiga	SE3	JSE3A	1	JSE3A01	water tank	C	248	3*1	3	metal	outdoor	20	3	N	R	70	Clean	0	1	1	9.05	119	160	245	27.2	JSE3A01	1665.75	2024-03-20 05:49:05	248	42.8117	9.32858	20/3/2024	JSE3A01	20	4	0	4	0.2	0	0.2	0	0	2	0	0	0	0
Dry24	Jigjiga	SE3	JSE3B	1	JSE3B01	Roto	C	249	2*1	2	plastic	outdoor	20	3	N	R	5	Clean	0	0	0	8.75	1390	1800	2680	21.3	JSE3B01	1663.37	2024-03-20 06:09:37	249	42.812	9.32922	0	0	0	0	0	0	0	0	0	0	0	0	0	0	0	0
Dry24	Jigjiga	SE3	JSE3C	1	JSE3CP1	Plastic sheet	B	250	4*4	16	plastic	outdoor	20	1	N	R	30	Medium	1	1	1	8.87	2740	3390	4920	23.1	JSE3CP1	1659.54	2024-03-20 06:41:20	250	42.8084	9.32961	20/3/2024	JSE3CP1	20	13	2	15	0.75	10	1.25	0	7	16	0	6	0	0
Dry24	Jigjiga	SE3	JSE3C	1	JSE3C01	Plastic sheet	B	251	3*4	12	plastic	outdoor	20	1	N	R	30	Medium	1	1	1	8.76	2670	3240	4770	21.1	JSE3C01	1656.3	2024-03-20 06:58:24	251	42.808	9.33049	20/3/2024	JSE3C01	20	4	3	7	0.35	5	0.6	0	4	5	0	2	0	0
Dry24	Jigjiga	SE3	JSE3D	1	JSE3D01	Barel	C	252	1*0.50	0.5	plastic	outdoor	20	1	N	T	10	Clean	0	0	0	8.27	2140	2700	3950	21.1	JSE3D01	1656.12	2024-03-20 07:11:35	252	42.8092	9.33434	0	0	0	0	0	0	0	0	0	0	0	0	0	0	0	0
Dry24	Jigjiga	SE3	JSE3E	1	JSE3E01	Plastic sheet	B	253	4*4	16	plastic	outdoor	20	3	F	T	100	Clean	0	0	0	8.65	1080	1420	2180	26.2	JSE3E01	1667.03	2024-03-20 07:51:36	253	42.8084	9.33218	0	0	0	0	0	0	0	0	0	0	0	0	0	0	0	0
Dry24	Jigjiga	SE3	JSE3F	1	JSE3F01	Plastic sheet	B	254	4*5	20	plastic	outdoor	20	2	P	T	100	Clean	0	1	1	8.55	1080	1430	2120	27.3	JSE3F01	1671.34	2024-03-20 08:04:19	254	42.8089	9.33107	20/3/2024	JSE3F01	20	1	3	4	0.2	1	0.25	0	0	1	0	0	0	0
Dry24	Jigjiga	SE3	JSE3C	1	JSE3CP2	Plastic sheet	B	255	3*4	12	plastic	outdoor	20	1	N	R	30	Turbid	0	1	1	8.51	2280	2800	4180	26	JSE3CP2	1631.01	2024-03-20 08:31:33	255	42.8098	9.32978	20/3/2024	JSE3CP2	20	42	8	50	2.5	20	3.5	0	0	56	0	0	0	0
Dry24	Jigjiga	SE3	JSE3G	1	JSE3G01	Csteren	A	256	3*4	12	concret	outdoor	20	3	P	T	200	Clean	0	1	1	8.77	1070	1360	2080	25.4	JSE3G01	1633	2024-03-20 08:38:49	256	42.81	9.32992	20/3/2024	JSE3G01	20	7	0	7	0.35	0	0.35	0	0	3	0	0	0	0
Dry24	Jigjiga	SE3	JSE3H	1	JSE3H01	Berka	A	257	4*3	12	plastic	outdoor	20	3	N	T	40	Clean	0	1	1	8.9	243	340	504	28.2	JSE3H01	1655.05	2024-03-20 12:44:12	257	42.8123	9.33034	20/3/2024	JSE3H01	20	0	1	1	0.05	0	0.05	0	0	1	0	0	0	0
Dry24	Jigjiga	SE3	JSE3I	1	JSE3I01	Tank	C	258	3*1	3	metal	outdoor	20	1	N	T	30	Clean	0	0	0	8.48	2050	2560	3840	29.9	JSE3I01	1640.19	2024-03-20 12:54:43	258	42.8107	9.32964	0	0	0	0	0	0	0	0	0	0	0	0	0	0	0	0
Dry24	Jigjiga	SE3	JSE3J	1	JSE3J01	Cistern	A	259	1*4	4	concret	outdoor	20	2	N	T	100	Clean	0	0	0	8.97	152	215	322	26.3	JSE3J01		2024-03-20 13:23:35	259	42.8107	9.32963	0	0	0	0	0	0	0	0	0	0	0	0	0	0	0	0
Dry24	Jigjiga	SE4	JSE4A	1	JSE4A01	Roto	C	260	3*2	6	Plastic	outdoor	20	3	N	W	20	Clean	0	0	0	9.16	917	1218	1814	20.3	JSE4A01	1645.97	2024-03-21 06:11:09	260	42.8135	9.31388	0	0	0	0	0	0	0	0	0	0	0	0	0	0	0	0
Dry24	Jigjiga	SE4	JSE4B	1	JSE4B01	Birka	A	261	3*3	9	metal	outdoor	20	3	N	W	100	Clean	0	0	0	9.03	112	159	241	22	JSE4B01	1671.58	2024-03-21 06:30:33	261	42.8181	9.31203	0	0	0	0	0	0	0	0	0	0	0	0	0	0	0	0
Dry24	Jigjiga	SE4	JSE4C	1	JSE4C01	Plastic sheet	B	262	4*4	16	platic	outdoor	20	1	N	w	15	Turbid	0	0	0	9.12	4770	5230	8510	24.7	JSE4C01	1660.22	2024-03-21 06:44:33	262	42.8196	9.31256	0	0	0	0	0	0	0	0	0	0	0	0	0	0	0	0
Dry24	Jigjiga	SE4	JSE4D	1	JSE4D01	Birka	A	263	3*4	12	plastic	outdoor	20	3	N	W	150	Clean	0	1	0	8.84	2340	2900	4310	25.6	JSE4D01	1670.39	2024-03-21 07:00:20	263	42.8213	9.31379	21/3/2024	JSE4D01	20	0	0	0	0	0	0	0	6	0	0	6	0	0
Dry24	Jigjiga	SE4	JSE4E	1	JSE4E01	Birka	A	264	3*3	9	metal	outdoor	20	3	N	W	100	Clean	0	1	0	8.9	906	1205	1800	25.3	JSE4E01	1703.3	2024-03-21 07:20:11	264	42.8208	9.31627	21/3/2024	JSE4E01	20	0	0	0	0	0	0	0	1	0	0	0	0	0
Dry24	Jigjiga	SE4	JSE4F	1	JSE4F01	Birka	A	265	3*3	9	plastic	outdoor	20	3	N	W	50	Clean	0	0	0	9.66	123	174	263	23.8	JSE4F01	1682.34	2024-03-21 07:31:49	265	42.8203	9.31748	0	0	0	0	0	0	0	0	0	0	0	0	0	0	0	0
Dry24	Jigjiga	SE4	JSE4G	1	JSE4G01	Birka	A	266	4*3	12	plastic	outdoor	20	3	N	W	100	Medium	0	0	0	9.94	94.2	134	196.9	23.8	JSE4G01	1667.57	2024-03-21 07:42:42	266	42.8197	9.31525	0	0	0	0	0	0	0	0	0	0	0	0	0	0	0	0
Dry24	Jigjiga	SE4	JSE4H	1	JSE4H01	Birka	A	267	3*3	9	concret	outdoor	20	3	N	W	150	Medium	0	0	0	9.24	95	134	205	24.3	JSE4H01	1666.62	2024-03-21 07:57:53	267	42.8178	9.3168	0	0	0	0	0	0	0	0	0	0	0	0	0	0	0	0
Dry24	Jigjiga	SE4	JSE4I	1	JSE4I01	Plastic sheet	B	268	4*3	12	plastic	outdoor	20	3	N	T	100	Clean	0	0	0	9.46	99	139	214	28.5	JSE4I01	1669.77	2024-03-21 08:25:55	268	42.8159	9.31676	0	0	0	0	0	0	0	0	0	0	0	0	0	0	0	0
Dry24	Jigjiga	SE4	JSE4	1	JSE4 CP 1	Plastic sheet	B	269	4*4	16	plastic	outdoor	20	1	N	W	50	Turbid	1	0	1	8.46	2400	2980	4440	28	JSE4 CP 1	1675.46	2024-03-21 08:29:34	269	42.8161	9.31736	21/3/2024	JSE4CP1	20	0	1	1	0.05	0	0.05	2	0	0	1	0	0	0
Dry24	Jigjiga	SE4	JSE4J	1	JSE4J01	Birka	A	270	3*3	9	metal	outdoor	20	3	N	W	100	Clean	0	0	0	8.9	132	186	201	26.3	JSE4J01	1687.34	2024-03-21 08:43:30	270	42.8206	9.31689	0	0	0	0	0	0	0	0	0	0	0	0	0	0	0	0
Dry24	Jigjiga	SE5	JSE5	1	JSE5 CP1	Barel	C	271	3*1	3	metal	outdoor	20	1	N	R	20	Clean	0	1	1	9.3	288	402	601	19.3	JSE5 CP1	1689.47	2024-03-22 05:50:24	271	42.8242	9.34265	22/3/2024	JSE5CP1	20	10	2	12	0.6	0	0.6	0	0	5	0	0	0	0
Dry24	Jigjiga	SE5	JSE5A	1	JSE5A01	Plastic sheet	B	272	2*2	4	plastic	outdoor	20	1	N	W	30	Turbid	1	1	1	9.16	1810	2290	3390	22.8	JSE5A01	1709.15	2024-03-22 06:03:23	272	42.8245	9.34278	22/3/2024	JSE5A01	20	2	1	3	0.15	0	0.15	2	5	1	0	3	0	0
Dry24	Jigjiga	SE5	JSE5B	1	JSE5B 01	Cistern	A	273	3*4	12	concret	outdoor	20	1	F	T	100	Clean	0	0	0	9.44	122	172	257	23.5	JSE5B 01	1695	2024-03-22 06:22:42	273	42.8251	9.34317	0	0	0	0	0	0	0	0	0	0	0	0	0	0	0	0
Dry24	Jigjiga	SE5	JSE5C	1	JSE5C01	Plastic sheet	B	274	4*3	12	plastic	outdoor	20	1	N	W	100	Turbid	1	1	1	8.68	12	13.17	22.07	29.8	JSE5C01	1692.59	2024-03-22 06:40:56	274	42.8244	9.34406	22/3/2024	JSE5C01	20	3	0	3	0.15	1	0.2	0	0	2	0	0	0	0
Dry24	Jigjiga	SE5	JSE5	1	JSE5 CP2	Plastic sheet	B	275	4*4	16	plastic	outdoor	20	1	N	W	60	Medium	0	1	1	8.51	1410	1830	2760	23.5	JSE5 CP2	1690.95	2024-03-22 07:07:16	275	42.8245	9.34611	22/3/2024	JSE5CP2	20	9	0	9	0.45	2	0.55	0	0	8	0	0	0	0
Dry24	Jigjiga	SE5	JSE5D	1	JSE5D01	Roto	C	276	3.50*2	7	Plastic	outdoor	20	3	N	T	100	Clean	0	1	1	8.96	1620	2070	3080	24	JSE5D01	1705.7	2024-03-22 07:34:58	276	42.8235	9.34519	22/3/2024	JSE5D01	20	2	1	3	0.15	0	0.15	0	9	0	0	9	0	0
Dry24	Jigjiga	SE5	JSE5D	2	JSE5D02	Barel	C	276	1*0.50	0.5	plastic	outdoor	20	1	T	T	20	Clean	0	1	1	8.5	2730	3300	5010	22.3	JSE5D02	1705.7	2024-03-22 07:34:58	276	42.8235	9.34519	22/3/2024	JSE5D02	20	10	0	10	0.5	0	0.5	0	9	7	0	4	0	0
Dry24	Jigjiga	SE5	JSE5E	1	JSE5E01	Barel	C	277	3*1	3	metal	outdoor	20	1	F	T	100	Clean	0	0	0	7.87	2230	2760	4100	22.7	JSE5E01	1692.26	2024-03-22 07:58:50	277	42.8225	9.34309	0	0	0	0	0	0	0	0	0	0	0	0	0	0	0	0
Dry24	Jigjiga	SE5	JSE5F	1	JSE5F01	Water tank	C	278	3*2	6	plastic	outdoor	20	3	N	W	2.5	Clean	0	0	0	8.54	129	182	275	23	JSE5F01		2024-03-22 08:09:41	278	42.8225	9.34311	0	0	0	0	0	0	0	0	0	0	0	0	0	0	0	0
Dry24	Jigjiga	SE5	JSE5G	1	JSE5G01	Barel	C	279	3*1.50	4.5	metal	outdoor	20	1	N	W	60	Clean	0	0	0	9	859	1153	1971	26.9	JSE5G01	1690.93	2024-03-22 08:18:48	279	42.8225	9.34509	0	0	0	0	0	0	0	0	0	0	0	0	0	0	0	0
Dry24	Jigjiga	SE5	JSE5H	1	JSE5H01	Plastic sheet	B	280	4*5	20	plastic	outdoor	20	1	N	R	40	Turbid	1	1	1	9.31	570	751	1157	26.7	JSE5H01		2024-03-22 08:34:57	280	42.8225	9.34507	22/3/2024	JSE5H01	20	20	2	22	1.1	0	1.1	0	3	3	0	1	0	0
Dry24	Jigjiga	SE5	JSE5I	1	JSE5I01	Cistern	A	281	2*4	8	concret	outdoor	20	2	N	T	100	Clean	0	0	0	8.58	113	158	243	25	JSE5I01	1709.76	2024-03-22 08:53:08	281	42.8258	9.34475	0	0	0	0	0	0	0	0	0	0	0	0	0	0	0	0
Dry24	Jigjiga	SE5	JSE5J	1	JSE5J01	Barel	C	282	1*0.50	0.5	plastic	outdoor	20	1	N	T	70	Clean	0	0	0	8.17	2920	3590	5350	27.5	JSE5J01	1695.61	2024-03-22 09:00:10	282	42.825	9.34476	0	0	0	0	0	0	0	0	0	0	0	0	0	0	0	0

## Sheet: Dictionary
Survey	Dry season 2024
City	Semera, Logiya or Jigjiga
Sector	Sector of the city
House	Code of house
No_hab	Number of habitats per house
ID	Habitat ID
Type	Description
Habitat	Code of habitat type (ABCDE, see paper)
GPSID	ID of GPS locations
Dimension	in lxwxh (m)
Surface	in m
Material	description
Location	indoor or outdoor
Dips	dips conducted
Cover	quartiles of cover
Shape	code of shape
SourceWat	Source of water
Depth	in cm
Turbid	visual
Algae	visual
Mosquito_pres	y/n
Ahoph_pres	y/n for An. stephensi
PH	Value
Sali	Value
TDS	Value
Cond	Value
Temp	Value
SiteID	ID habitat
ele	elevatino
time	time
name	name of habitat
Xcoords	geographic coords
Ycoords	geographic coords
Day	sampling date
Id	ID habitat
Dip	number of dipes
Steph_I-II	number of L1-2
Steph_III-IV	number of L3-4
StepLarv	sum of all larvae An. stephensi
Larv_Dip	AN. stephensi larvae per dip
Steph_pup	An. stephensi pupae
Productivity	sum of larvae and pupae
AedesLarv	Aedes aegypti larvae number
Culex_larv	Culex larvae number
Steph_adult_emerg	Adult An. stephensi identified
Ae_aeg_emerg	Adult Ae aegypti identified
Culex_emerg	Culex spp identified
Other_emerg	Other mosquitoes found
Other2_emerg	Other mosquitoes found
